# Supplementary material for: A new data assimilation method for high-dimensional models
Source: PLoS One. 2018 Feb 8;13(2):e0191714. doi: 10.1371/journal.pone.0191714 (PMC5805242; doi:10.1371/journal.pone.0191714)
Supplement: S1 File — (TXT) [file pone.0191714.s001.txt]

1.0000000000000  1.0000000000000  1.0000000000000  1.0000000000000  1.0000000000000  1.0000000000000  1.0000000000000  1.0000000000000  1.0000000000000  1.0000000000000  1.0000000000000  1.0000000000000  
1.0607903130777  1.1938585067054  1.2442720789173  1.1965968027647  1.0616943098561  0.8751435404059  0.6883522816164  0.5533557570338  0.5068133684078  0.5597072105645  0.6959604047146  0.8780873559184  
1.4938414586777  2.5748457752812  2.9843898420546  2.5970908345963  1.5011852452954 -0.0142947619374 -1.5317284292213 -2.6283979023830 -3.0064936864933 -2.5768006837219 -1.4699224206917  0.0096198730291  
1.5002290247561  2.5971949317357  2.9998059925177  2.5985029359246  1.5000592213959 -0.0001356653799 -1.4992965162673 -2.5971298517779 -3.0002184721001 -2.5989351157818 -1.5000606513512  0.0002021376152  
1.5001582122705  2.5969471692388  2.9996350892471  2.5984872813852  1.5000717044842 -0.0002926329650 -1.4996560560893 -2.5974764890350 -3.0002880390563 -2.5986897337172 -1.4997265392653  0.0003065425240 
1.3033546457033  4.3650954865647  3.6125080012533  1.9641004519227  1.3727496119219  0.5182184284947 -2.0473448895881 -3.6246270045487 -2.4839708381043 -1.5754115053745 -1.9977768393103 -0.4991596829032  
1.5000375979593  2.5980308080930  3.0000106985179  2.5980984869553  1.4999936730401  0.0000251450896 -1.4999917162227 -2.5981059951668 -2.9999716055453 -2.5980626007804 -1.5000317776048  0.0000004364112  
1.4874226170504  2.6141183037856  2.9969958523067  2.5899093917643  1.5021610928653 -0.0090972208683 -1.5037859904493 -2.5867728199425 -3.0108976638165 -2.6025682613886 -1.4883684390010 -0.0002743418442  
1.5000025644887  2.5980754851965  3.0000023258912  2.5980757447547  1.4999996922517 -0.0000001889273 -1.5000022534241 -2.5980745214402 -3.0000019486543 -2.5980751135958 -1.4999993869708 -0.0000003266844 
1.4992957291987  2.5983150746537  2.9993790810534  2.5981716294219  1.5001609892969 -0.0000560099997 -1.4994062917443 -2.5986363978149 -2.9994395913210 -2.5984992717722 -1.4999148072068  0.0002381578302  
1.5000001811551  2.5980762930532  3.0000002244111  2.5980760680622  1.5000002361191 -0.0000003771468 -1.5000002439384 -2.5980764159958 -3.0000000524769 -2.5980765437882 -1.4999991017816  0.0000004774466
