# Supplementary material for: A new data assimilation method for high-dimensional models
Source: PLoS One. 2018 Feb 8;13(2):e0191714. doi: 10.1371/journal.pone.0191714 (PMC5805242; doi:10.1371/journal.pone.0191714)
Supplement: S2 File — (TXT) [file pone.0191714.s002.txt]

 396.898267649245     
  
 305.363004708115     
  
2.695133333815486E-002
  
1.993090048880738E-005
  
1.654611188404102E-005
   
43.4108808725578     
  
4.600391399639019E-008
  
5.910628719833316E-003
  
1.598917396562817E-010
  
1.350468945594984E-005
  
5.313126044765605E-012
