# Supplementary material for: A new data assimilation method for high-dimensional models
Source: PLoS One. 2018 Feb 8;13(2):e0191714. doi: 10.1371/journal.pone.0191714 (PMC5805242; doi:10.1371/journal.pone.0191714)
Supplement: S3 File — (TXT) [file pone.0191714.s003.txt]

97.5005350940632     
   
85.5668749188675     
  
0.808718381192576     
  
2.200505442402580E-002
  
1.981723185478734E-002
   
31.8783560619929     
  
1.045152213683138E-003
  
0.375908114730571     
  
6.171656714097224E-005
  
1.828742609365001E-002
  
4.346761441280061E-006
