# Supplementary material for: A new data assimilation method for high-dimensional models
Source: PLoS One. 2018 Feb 8;13(2):e0191714. doi: 10.1371/journal.pone.0191714 (PMC5805242; doi:10.1371/journal.pone.0191714)
Supplement: S4 File — (TXT) [file pone.0191714.s004.txt]

 2.0000000000000  2.0000000000000  2.0000000000000  2.0000000000000  2.0000000000000  2.0000000000000
 1.7640464526857  1.7719530967078  1.7106130058431  1.5712517476775  1.4366536384009  1.4455710018181  
 0.8367020978065  0.8756834248899  0.5732645808611 -0.1138141306751 -0.7774095711457 -0.7334451964865  
 0.7439453067415  0.9733274747584  0.7024616726150 -0.0079359333434 -0.7473641064922 -0.9479858795013  
 0.7258090779622  0.9924192825605  0.7277228743746  0.0127658523426 -0.7414894808773 -0.9899338475686 
-0.6806937927025  1.2505164760605 -0.6721718101872 -0.6572099390509  1.5650942761647 -1.6330760793597  
 0.7051932896235  0.9962023371301  0.7072039453946  0.0029456952740 -0.7076807745374 -0.9993606922618  
 0.8443120066665  1.2649566271583  0.6898835542907 -0.1942554619021 -0.6693042837703 -1.0471610286659  
 0.7071780022129  1.0000364727102  0.7069568470960  0.0001323598177 -0.7071332831143 -1.0000426273131  
 0.6497863520290  0.9824937034288  0.8073526776817 -0.0888298601632 -0.6943752002692 -0.9649803332574  
 0.7070953185329  1.0000111989863  0.7071014865464  0.0000041926765 -0.7071149026489 -0.9999921133534  
 0.7084714659860  0.9986672914290  0.7077350139228 -0.0005099622174 -0.7061521649011 -1.0009363029401  
 0.7071067748880  1.0000000110266  0.7071067606284 -0.0000000876360 -0.7071068879079 -0.9999999736820
