# Supplementary material for: A new data assimilation method for high-dimensional models
Source: PLoS One. 2018 Feb 8;13(2):e0191714. doi: 10.1371/journal.pone.0191714 (PMC5805242; doi:10.1371/journal.pone.0191714)
Supplement: S5 File — (TXT) [file pone.0191714.s005.txt]

 69.2731903136424     
  
 44.1381978046814     
  
0.319992073449366     
  
1.312124994947887E-002
  
4.687597769794925E-003
   
20.8855844346391     
  
6.602857969330384E-005
  
0.314772453415200     
  
9.577963987701016E-008
  
4.563291062727620E-002
  
7.907951968986615E-010
  
1.122095669318939E-005
  
1.806560453057547E-014
