# Supplementary material for: A new data assimilation method for high-dimensional models
Source: PLoS One. 2018 Feb 8;13(2):e0191714. doi: 10.1371/journal.pone.0191714 (PMC5805242; doi:10.1371/journal.pone.0191714)
Supplement: S6 File — (TXT) [file pone.0191714.s006.txt]

27.9717717925253     
   
22.3009844107327     
   
1.73324814045528     
  
0.328673106996240     
  
0.198874697394618     
   
13.4811741106259     
  
2.540818723452375E-002
   
1.75664185010421     
  
8.702549387559326E-004
  
0.605527693404230     
  
7.669232151515314E-005
  
9.135656807292360E-003
  
1.157854602329932E-015
