# Supplementary material for: A new data assimilation method for high-dimensional models
Source: PLoS One. 2018 Feb 8;13(2):e0191714. doi: 10.1371/journal.pone.0191714 (PMC5805242; doi:10.1371/journal.pone.0191714)
Supplement: S7 File — This file Includes all the result and figures used in the manuscript. (ZIP) [file pone.0191714.s007.zip]

Archive with 95 entries (90 files):
- minor revision/
- minor revision/figures/
- minor revision/figures/A new Data Assimilation Method for High-dimensional Models.pdf
- minor revision/figures/cost.JPG
- minor revision/figures/cost1.JPG
- minor revision/figures/fl.jpg
- minor revision/figures/flow-eps-converted-to.pdf
- minor revision/figures/flow.jpg
- minor revision/figures/flow.PNG
- minor revision/figures/flow1-eps-converted-to.pdf
- minor revision/figures/flow1.pdf
- minor revision/figures/linear/
- minor revision/figures/linear/1-eps-converted-to.pdf
- minor revision/figures/linear/1.eps
- minor revision/figures/linear/10-eps-converted-to.pdf
- minor revision/figures/linear/10.eps
- minor revision/figures/linear/4-eps-converted-to.pdf
- minor revision/figures/linear/4.eps
- minor revision/figures/linear/7-eps-converted-to.pdf
- minor revision/figures/linear/7.eps
- minor revision/figures/linear/cost-eps-converted-to.pdf
- minor revision/figures/linear/cost.eps
- minor revision/figures/linear/norm-eps-converted-to.pdf
- minor revision/figures/linear/norm.eps
- minor revision/figures/model.JPG
- minor revision/figures/model1.JPG
- minor revision/figures/nolinear/
- minor revision/figures/nolinear/1-eps-converted-to.pdf
- minor revision/figures/nolinear/1.eps
- minor revision/figures/nolinear/1.jpg
- minor revision/figures/nolinear/10-eps-converted-to.pdf
- minor revision/figures/nolinear/10.eps
- minor revision/figures/nolinear/10.jpg
- minor revision/figures/nolinear/11-eps-converted-to.pdf
- minor revision/figures/nolinear/1111.eps
- minor revision/figures/nolinear/4-eps-converted-to.pdf
- minor revision/figures/nolinear/4.eps
- minor revision/figures/nolinear/4.jpg
- minor revision/figures/nolinear/7-eps-converted-to.pdf
- minor revision/figures/nolinear/7.eps
- minor revision/figures/nolinear/7.jpg
- minor revision/figures/nolinear/cost-eps-converted-to.pdf
- minor revision/figures/nolinear/cost.eps
- minor revision/figures/nolinear/cost.jpg
- minor revision/figures/nolinear/Costfunction-eps-converted-to.pdf
- minor revision/figures/nolinear/Costfunction.eps
- minor revision/figures/nolinear/Gradientnorm-eps-converted-to.pdf
- minor revision/figures/nolinear/Gradientnorm.eps
- minor revision/figures/nolinear/nonline1-eps-converted-to.pdf
- minor revision/figures/nolinear/nonline1.eps
- minor revision/figures/nolinear/nonline10-eps-converted-to.pdf
- minor revision/figures/nolinear/nonline10.eps
- minor revision/figures/nolinear/nonline4-eps-converted-to.pdf
- minor revision/figures/nolinear/nonline4.eps
- minor revision/figures/nolinear/nonline7-eps-converted-to.pdf
- minor revision/figures/nolinear/nonline7.eps
- minor revision/figures/nolinear/norm-eps-converted-to.pdf
- minor revision/figures/nolinear/norm.eps
- minor revision/figures/nolinear/norm.jpg
- minor revision/figures/parabolic/
- minor revision/figures/parabolic/2-eps-converted-to.pdf
- minor revision/figures/parabolic/2.bmp
- minor revision/figures/parabolic/2.eps
- minor revision/figures/parabolic/2.jpg
- minor revision/figures/parabolic/2.pdf
- minor revision/figures/parabolic/2.png
- minor revision/figures/parabolic/2.tif
- minor revision/figures/parabolic/22-eps-converted-to.pdf
- minor revision/figures/parabolic/22.eps
- minor revision/figures/parabolic/4-eps-converted-to.pdf
- minor revision/figures/parabolic/4.eps
- minor revision/figures/parabolic/4.jpg
- minor revision/figures/parabolic/44-eps-converted-to.pdf
- minor revision/figures/parabolic/44.eps
- minor revision/figures/parabolic/cost.eps
- minor revision/figures/parabolic/cost.jpg
- minor revision/figures/parabolic/Costfunction-eps-converted-to.pdf
- minor revision/figures/parabolic/Costfunction.eps
- minor revision/figures/parabolic/Gradientnorm-eps-converted-to.pdf
- minor revision/figures/parabolic/Gradientnorm.eps
- minor revision/figures/parabolic/norm.eps
- minor revision/figures/parabolic/norm.jpg
- minor revision/JZ7C16M8_A_new_Data_Assimilation_Method_for_High_dimensional_Models_edited.aux
- minor revision/JZ7C16M8_A_new_Data_Assimilation_Method_for_High_dimensional_Models_edited.bbl
- minor revision/JZ7C16M8_A_new_Data_Assimilation_Method_for_High_dimensional_Models_edited.blg
- minor revision/JZ7C16M8_A_new_Data_Assimilation_Method_for_High_dimensional_Models_edited.log
- minor revision/jz7c16m8_a_new_data_assimilation_method_for_high_dimensional_models_edited.out
- minor revision/jz7c16m8_a_new_data_assimilation_method_for_high_dimensional_models_edited.out.bak
- minor revision/JZ7C16M8_A_new_Data_Assimilation_Method_for_High_dimensional_Models_edited.pdf
- minor revision/JZ7C16M8_A_new_Data_Assimilation_Method_for_High_dimensional_Models_edited.synctex.gz
- minor revision/JZ7C16M8_A_new_Data_Assimilation_Method_for_High_dimensional_Models_edited.tex
- minor revision/JZ7C16M8_A_new_Data_Assimilation_Method_for_High_dimensional_Models_edited.tex.bak
- minor revision/JZ7C16M8_A_new_Data_Assimilation_Method_for_High_dimensional_Models_edited.tex.sav
- minor revision/PLOS-submission-eps-converted-to.pdf
- minor revision/PLOS-submission.eps
