# Supplementary material for: A new data assimilation method for high-dimensional models
Source: PLoS One. 2018 Feb 8;13(2):e0191714. doi: 10.1371/journal.pone.0191714 (PMC5805242; doi:10.1371/journal.pone.0191714)
Supplement: S7 File — This file Includes all the result and figures used in the manuscript. (ZIP) [file pone.0191714.s007.zip › minor revision/JZ7C16M8_A_new_Data_Assimilation_Method_for_High_dimensional_Models_edited.aux]

\relax 
\providecommand\HyperFirstAtBeginDocument{\AtBeginDocument}
\HyperFirstAtBeginDocument{\ifx\hyper@anchor\@undefined
\global\let\oldcontentsline\contentsline
\gdef\contentsline#1#2#3#4{\oldcontentsline{#1}{#2}{#3}}
\global\let\oldnewlabel\newlabel
\gdef\newlabel#1#2{\newlabelxx{#1}#2}
\gdef\newlabelxx#1#2#3#4#5#6{\oldnewlabel{#1}{{#2}{#3}}}
\AtEndDocument{\ifx\hyper@anchor\@undefined
\let\contentsline\oldcontentsline
\let\newlabel\oldnewlabel
\fi}
\fi}
\global\let\hyper@last\relax 
\gdef\HyperFirstAtBeginDocument#1{#1}
\providecommand\HyField@AuxAddToFields[1]{}
\bibstyle{plos2015}
\citation{bib1}
\citation{bib2}
\citation{bib3}
\citation{bib4}
\citation{bib5}
\citation{bib6,bib7,bib8,bib9,bib10}
\citation{bib11,bib12}
\citation{bib11,bib12}
\citation{bib12}
\citation{bib13}
\citation{bib14}
\citation{bib15}
\citation{bib16,bib17}
\citation{bib18,bib19}
\citation{bib20,bib21}
\citation{bib21}
\citation{bib17}
\newlabel{eq:1}{{1}{3}{Introduction of dual numbers\relax }{equation.0.1}{}}
\newlabel{eq:3}{{3}{3}{Dual number automatic differentiation algorithm\relax }{equation.0.3}{}}
\newlabel{eq:4}{{4}{3}{Dual number automatic differentiation algorithm\relax }{equation.0.4}{}}
\citation{bib21}
\newlabel{eq:6}{{6}{4}{Dual number automatic differentiation algorithm\relax }{equation.0.6}{}}
\newlabel{eq:8}{{8}{4}{A new data assimilation method\relax }{equation.0.8}{}}
\citation{bib20,bib21}
\newlabel{eq:9}{{9}{5}{A new data assimilation method\relax }{equation.0.9}{}}
\newlabel{eq:10}{{10}{5}{A new data assimilation method\relax }{equation.0.10}{}}
\newlabel{eq:11}{{11}{5}{A new data assimilation method\relax }{equation.0.11}{}}
\newlabel{eq:12}{{12}{5}{A new data assimilation method\relax }{equation.0.12}{}}
\@writefile{lof}{\contentsline {figure}{\numberline {1}{\ignorespaces The flow diagram of data assimilation using the dual number AD method.\relax }}{6}{figure.caption.7}}
\providecommand*\caption@xref[2]{\@setref\relax\@undefined{#1}}
\newlabel{fig:1}{{1}{6}{The flow diagram of data assimilation using the dual number AD method.\relax \relax }{figure.caption.7}{}}
\citation{bib22,bib23}
\citation{bib22,bib23}
\newlabel{eq:13}{{13}{7}{Data assimilation for the nonlinear advection equation\relax }{equation.0.13}{}}
\newlabel{eq:15}{{15}{7}{Data assimilation for the nonlinear advection equation\relax }{equation.0.15}{}}
\@writefile{lof}{\contentsline {figure}{\numberline {2}{\ignorespaces The procedure for calculating the cost function of the nonlinear advection equation in dual number space.\relax }}{8}{figure.caption.10}}
\newlabel{fig:2}{{2}{8}{The procedure for calculating the cost function of the nonlinear advection equation in dual number space.\relax \relax }{figure.caption.10}{}}
\@writefile{lof}{\contentsline {figure}{\numberline {3}{\ignorespaces The model procedure of the nonlinear advection equation in dual number space.\relax }}{8}{figure.caption.11}}
\newlabel{fig:3}{{3}{8}{The model procedure of the nonlinear advection equation in dual number space.\relax \relax }{figure.caption.11}{}}
\newlabel{fig:4-a}{{4(a)}{9}{Subfigure 4(a)\relax }{subfigure.4.1}{}}
\newlabel{sub@fig:4-a}{{(a)}{9}{Subfigure 4(a)\relax }{subfigure.4.1}{}}
\newlabel{fig:4-b}{{4(b)}{9}{Subfigure 4(b)\relax }{subfigure.4.2}{}}
\newlabel{sub@fig:4-b}{{(b)}{9}{Subfigure 4(b)\relax }{subfigure.4.2}{}}
\newlabel{fig:4-c}{{4(c)}{9}{Subfigure 4(c)\relax }{subfigure.4.3}{}}
\newlabel{sub@fig:4-c}{{(c)}{9}{Subfigure 4(c)\relax }{subfigure.4.3}{}}
\newlabel{fig:4-d}{{4(d)}{9}{Subfigure 4(d)\relax }{subfigure.4.4}{}}
\newlabel{sub@fig:4-d}{{(d)}{9}{Subfigure 4(d)\relax }{subfigure.4.4}{}}
\@writefile{lof}{\contentsline {figure}{\numberline {4}{\ignorespaces \textbf  {The change of initial state ${\emph  {\textbf  {u}}_0}$ with iteration number.} (a) Initial state $u_{0,\Delta x}$; (b) Initial state $u_{0,4\Delta x}$; (c) Initial state $u_{0,7\Delta x}$; (d) Initial state $u_{0,10\Delta x}$.\relax }}{9}{figure.caption.12}}
\@writefile{lof}{\contentsline {subfigure}{\numberline{(a)}{\ignorespaces {}}}{9}{figure.caption.12}}
\@writefile{lof}{\contentsline {subfigure}{\numberline{(b)}{\ignorespaces {}}}{9}{figure.caption.12}}
\@writefile{lof}{\contentsline {subfigure}{\numberline{(d)}{\ignorespaces {}}}{9}{figure.caption.12}}
\newlabel{fig:4}{{4}{9}{\textbf {The change of initial state ${\emph {\textbf {u}}_0}$ with iteration number.} (a) Initial state $u_{0,\Delta x}$; (b) Initial state $u_{0,4\Delta x}$; (c) Initial state $u_{0,7\Delta x}$; (d) Initial state $u_{0,10\Delta x}$.\relax \relax }{figure.caption.12}{}}
\citation{bib24}
\newlabel{fig:5-a}{{5(a)}{10}{Subfigure 5(a)\relax }{subfigure.5.1}{}}
\newlabel{sub@fig:5-a}{{(a)}{10}{Subfigure 5(a)\relax }{subfigure.5.1}{}}
\newlabel{fig:5-b}{{5(b)}{10}{Subfigure 5(b)\relax }{subfigure.5.2}{}}
\newlabel{sub@fig:5-b}{{(b)}{10}{Subfigure 5(b)\relax }{subfigure.5.2}{}}
\@writefile{lof}{\contentsline {figure}{\numberline {5}{\ignorespaces \textbf  {The change of the cost function and gradient norm with iteration number.} (a) The cost function $J(\emph  {\textbf  {u}})$; (b) The gradient norm $\left \delimiter "026B30D  {{\nabla _{{u}}}J} \right \delimiter "026B30D $.\relax }}{10}{figure.caption.13}}
\@writefile{lof}{\contentsline {subfigure}{\numberline{(a)}{\ignorespaces {}}}{10}{figure.caption.13}}
\@writefile{lof}{\contentsline {subfigure}{\numberline{(b)}{\ignorespaces {}}}{10}{figure.caption.13}}
\newlabel{fig:5}{{5}{10}{\textbf {The change of the cost function and gradient norm with iteration number.} (a) The cost function $J(\emph {\textbf {u}})$; (b) The gradient norm $\left \| {{\nabla _{{u}}}J} \right \|$.\relax \relax }{figure.caption.13}{}}
\@writefile{lot}{\contentsline {table}{\numberline {1}{\ignorespaces  {\bf  The results of data assimilation for the nonlinear advection equation under different levels of observation noise (The iteration number is 10).}\relax }}{10}{table.caption.14}}
\newlabel{table1}{{1}{10}{{\bf The results of data assimilation for the nonlinear advection equation under different levels of observation noise (The iteration number is 10).}\relax \relax }{table.caption.14}{}}
\citation{bib24}
\newlabel{eq:16}{{16}{11}{Data assimilation for the parabolic equation\relax }{equation.0.16}{}}
\newlabel{fig:6-a}{{6(a)}{11}{Subfigure 6(a)\relax }{subfigure.6.1}{}}
\newlabel{sub@fig:6-a}{{(a)}{11}{Subfigure 6(a)\relax }{subfigure.6.1}{}}
\newlabel{fig:6-b}{{6(b)}{11}{Subfigure 6(b)\relax }{subfigure.6.2}{}}
\newlabel{sub@fig:6-b}{{(b)}{11}{Subfigure 6(b)\relax }{subfigure.6.2}{}}
\@writefile{lof}{\contentsline {figure}{\numberline {6}{\ignorespaces \textbf  {The change of initial state ${\emph  {\textbf  {u}}_0}$ with iteration number.} (a) Initial state $u_{0,2\Delta x}$; (b) Initial state $u_{0,4\Delta x}$.\relax }}{11}{figure.caption.16}}
\@writefile{lof}{\contentsline {subfigure}{\numberline{(a)}{\ignorespaces {}}}{11}{figure.caption.16}}
\@writefile{lof}{\contentsline {subfigure}{\numberline{(b)}{\ignorespaces {}}}{11}{figure.caption.16}}
\newlabel{fig:6}{{6}{11}{\textbf {The change of initial state ${\emph {\textbf {u}}_0}$ with iteration number.} (a) Initial state $u_{0,2\Delta x}$; (b) Initial state $u_{0,4\Delta x}$.\relax \relax }{figure.caption.16}{}}
\newlabel{fig:7-a}{{7(a)}{12}{Subfigure 7(a)\relax }{subfigure.7.1}{}}
\newlabel{sub@fig:7-a}{{(a)}{12}{Subfigure 7(a)\relax }{subfigure.7.1}{}}
\newlabel{fig:7-b}{{7(b)}{12}{Subfigure 7(b)\relax }{subfigure.7.2}{}}
\newlabel{sub@fig:7-b}{{(b)}{12}{Subfigure 7(b)\relax }{subfigure.7.2}{}}
\@writefile{lof}{\contentsline {figure}{\numberline {7}{\ignorespaces \textbf  {The change of the cost function $J(\emph  {\textbf  {u}})$ and gradient norm $\left \delimiter "026B30D  {{\nabla _{{u}}}J} \right \delimiter "026B30D $ with iteration number.} (a) The cost function $J(\emph  {\textbf  {u}})$; (b) The gradient norm $\left \delimiter "026B30D  {{\nabla _{{u}}}J} \right \delimiter "026B30D $.\relax }}{12}{figure.caption.17}}
\@writefile{lof}{\contentsline {subfigure}{\numberline{(a)}{\ignorespaces {}}}{12}{figure.caption.17}}
\@writefile{lof}{\contentsline {subfigure}{\numberline{(b)}{\ignorespaces {}}}{12}{figure.caption.17}}
\newlabel{fig:7}{{7}{12}{\textbf {The change of the cost function $J(\emph {\textbf {u}})$ and gradient norm $\left \| {{\nabla _{{u}}}J} \right \|$ with iteration number.} (a) The cost function $J(\emph {\textbf {u}})$; (b) The gradient norm $\left \| {{\nabla _{{u}}}J} \right \|$.\relax \relax }{figure.caption.17}{}}
\@writefile{lot}{\contentsline {table}{\numberline {2}{\ignorespaces  {\bf  The results of data assimilation for the heat conduction equation under different levels of observation noise (The iteration number is 12).}\relax }}{12}{table.caption.18}}
\newlabel{table2}{{2}{12}{{\bf The results of data assimilation for the heat conduction equation under different levels of observation noise (The iteration number is 12).}\relax \relax }{table.caption.18}{}}
\bibcite{bib1}{1}
\bibcite{bib2}{2}
\bibcite{bib3}{3}
\bibcite{bib4}{4}
\bibcite{bib5}{5}
\bibcite{bib6}{6}
\bibcite{bib7}{7}
\bibcite{bib8}{8}
\bibcite{bib9}{9}
\bibcite{bib10}{10}
\bibcite{bib11}{11}
\bibcite{bib12}{12}
\bibcite{bib13}{13}
\bibcite{bib14}{14}
\bibcite{bib15}{15}
\bibcite{bib16}{16}
\bibcite{bib17}{17}
\bibcite{bib18}{18}
\bibcite{bib19}{19}
\bibcite{bib20}{20}
\bibcite{bib21}{21}
\bibcite{bib22}{22}
\bibcite{bib23}{23}
\bibcite{bib24}{24}
\newlabel{LastPage}{{}{15}{}{page.15}{}}
\xdef\lastpage@lastpage{15}
\xdef\lastpage@lastpageHy{15}
