# Supplementary material for: A new data assimilation method for high-dimensional models
Source: PLoS One. 2018 Feb 8;13(2):e0191714. doi: 10.1371/journal.pone.0191714 (PMC5805242; doi:10.1371/journal.pone.0191714)
Supplement: S7 File — This file Includes all the result and figures used in the manuscript. (ZIP) [file pone.0191714.s007.zip › minor revision/JZ7C16M8_A_new_Data_Assimilation_Method_for_High_dimensional_Models_edited.blg]

This is BibTeX, Version 0.99dThe top-level auxiliary file: JZ7C16M8_A_new_Data_Assimilation_Method_for_High_dimensional_Models_edited.aux
I couldn't open style file plos2015.bst
---line 17 of file JZ7C16M8_A_new_Data_Assimilation_Method_for_High_dimensional_Models_edited.aux
 : \bibstyle{plos2015
 :                   }
I'm skipping whatever remains of this command
I found no \bibdata command---while reading file JZ7C16M8_A_new_Data_Assimilation_Method_for_High_dimensional_Models_edited.aux
I found no style file---while reading file JZ7C16M8_A_new_Data_Assimilation_Method_for_High_dimensional_Models_edited.aux
(There were 3 error messages)
