# Supplementary material for: A new data assimilation method for high-dimensional models
Source: PLoS One. 2018 Feb 8;13(2):e0191714. doi: 10.1371/journal.pone.0191714 (PMC5805242; doi:10.1371/journal.pone.0191714)
Supplement: S7 File — This file Includes all the result and figures used in the manuscript. (ZIP) [file pone.0191714.s007.zip › minor revision/JZ7C16M8_A_new_Data_Assimilation_Method_for_High_dimensional_Models_edited.log]

This is pdfTeX, Version 3.1415926-2.3-1.40.12 (MiKTeX 2.9) (preloaded format=pdflatex 2017.7.31)  10 JAN 2018 15:33
entering extended mode
**C:/Users/Administrator/Desktop/minor*revision_third*(1)/JZ7C16M8_A_new_Data_A
ssimilation_Method_for_High_dimensional_Models_edited.tex

("C:/Users/Administrator/Desktop/minor revision_third (1)/JZ7C16M8_A_new_Data_A
ssimilation_Method_for_High_dimensional_Models_edited.tex"
LaTeX2e <2011/06/27>
Babel <v3.8m> and hyphenation patterns for loaded.
(d:\CTEX\MiKTeX\tex\latex\base\article.cls
Document Class: article 2007/10/19 v1.4h Standard LaTeX document class
(d:\CTEX\MiKTeX\tex\latex\base\size10.clo
File: size10.clo 2007/10/19 v1.4h Standard LaTeX file (size option)
)
\c@part=\count79
\c@section=\count80
\c@subsection=\count81
\c@subsubsection=\count82
\c@paragraph=\count83
\c@subparagraph=\count84
\c@figure=\count85
\c@table=\count86
\abovecaptionskip=\skip41
\belowcaptionskip=\skip42
\bibindent=\dimen102
)
(d:\CTEX\MiKTeX\tex\latex\geometry\geometry.sty
Package: geometry 2010/09/12 v5.6 Page Geometry

(d:\CTEX\MiKTeX\tex\latex\graphics\keyval.sty
Package: keyval 1999/03/16 v1.13 key=value parser (DPC)
\KV@toks@=\toks14
)
(d:\CTEX\MiKTeX\tex\generic\oberdiek\ifpdf.sty
Package: ifpdf 2011/01/30 v2.3 Provides the ifpdf switch (HO)
Package ifpdf Info: pdfTeX in PDF mode is detected.
)
(d:\CTEX\MiKTeX\tex\generic\oberdiek\ifvtex.sty
Package: ifvtex 2010/03/01 v1.5 Switches for detecting VTeX and its modes (HO)
Package ifvtex Info: VTeX not detected.
)
(d:\CTEX\MiKTeX\tex\generic\ifxetex\ifxetex.sty
Package: ifxetex 2010/09/12 v0.6 Provides ifxetex conditional
)
\Gm@cnth=\count87
\Gm@cntv=\count88
\c@Gm@tempcnt=\count89
\Gm@bindingoffset=\dimen103
\Gm@wd@mp=\dimen104
\Gm@odd@mp=\dimen105
\Gm@even@mp=\dimen106
\Gm@layoutwidth=\dimen107
\Gm@layoutheight=\dimen108
\Gm@layouthoffset=\dimen109
\Gm@layoutvoffset=\dimen110
\Gm@dimlist=\toks15

(d:\CTEX\MiKTeX\tex\latex\geometry\geometry.cfg))
(d:\CTEX\MiKTeX\tex\latex\ams\math\amsmath.sty
Package: amsmath 2000/07/18 v2.13 AMS math features
\@mathmargin=\skip43

For additional information on amsmath, use the `?' option.
(d:\CTEX\MiKTeX\tex\latex\ams\math\amstext.sty
Package: amstext 2000/06/29 v2.01

(d:\CTEX\MiKTeX\tex\latex\ams\math\amsgen.sty
File: amsgen.sty 1999/11/30 v2.0
\@emptytoks=\toks16
\ex@=\dimen111
))
(d:\CTEX\MiKTeX\tex\latex\ams\math\amsbsy.sty
Package: amsbsy 1999/11/29 v1.2d
\pmbraise@=\dimen112
)
(d:\CTEX\MiKTeX\tex\latex\ams\math\amsopn.sty
Package: amsopn 1999/12/14 v2.01 operator names
)
\inf@bad=\count90
LaTeX Info: Redefining \frac on input line 211.
\uproot@=\count91
\leftroot@=\count92
LaTeX Info: Redefining \overline on input line 307.
\classnum@=\count93
\DOTSCASE@=\count94
LaTeX Info: Redefining \ldots on input line 379.
LaTeX Info: Redefining \dots on input line 382.
LaTeX Info: Redefining \cdots on input line 467.
\Mathstrutbox@=\box26
\strutbox@=\box27
\big@size=\dimen113
LaTeX Font Info:    Redeclaring font encoding OML on input line 567.
LaTeX Font Info:    Redeclaring font encoding OMS on input line 568.
\macc@depth=\count95
\c@MaxMatrixCols=\count96
\dotsspace@=\muskip10
\c@parentequation=\count97
\dspbrk@lvl=\count98
\tag@help=\toks17
\row@=\count99
\column@=\count100
\maxfields@=\count101
\andhelp@=\toks18
\eqnshift@=\dimen114
\alignsep@=\dimen115
\tagshift@=\dimen116
\tagwidth@=\dimen117
\totwidth@=\dimen118
\lineht@=\dimen119
\@envbody=\toks19
\multlinegap=\skip44
\multlinetaggap=\skip45
\mathdisplay@stack=\toks20
LaTeX Info: Redefining \[ on input line 2666.
LaTeX Info: Redefining \] on input line 2667.
)
(d:\CTEX\MiKTeX\tex\latex\amsfonts\amssymb.sty
Package: amssymb 2009/06/22 v3.00

(d:\CTEX\MiKTeX\tex\latex\amsfonts\amsfonts.sty
Package: amsfonts 2009/06/22 v3.00 Basic AMSFonts support
\symAMSa=\mathgroup4
\symAMSb=\mathgroup5
LaTeX Font Info:    Overwriting math alphabet `\mathfrak' in version `bold'
(Font)                  U/euf/m/n --> U/euf/b/n on input line 96.
))
(d:\CTEX\MiKTeX\tex\latex\changepage\changepage.sty
Package: changepage 2009/10/20 v1.0c check page and change page layout
\c@cp@cntr=\count102
\cp@tempcnt=\count103
)
(d:\CTEX\MiKTeX\tex\latex\base\inputenc.sty
Package: inputenc 2008/03/30 v1.1d Input encoding file
\inpenc@prehook=\toks21
\inpenc@posthook=\toks22

(d:\CTEX\MiKTeX\tex\latex\unicode\utf8x.def
File: utf8x.def 2004/10/17 UCS: Input encoding UTF-8
))
(d:\CTEX\MiKTeX\tex\latex\unicode\ucs.sty
Package: ucs 2004/10/17 UCS: Unicode input support

(d:\CTEX\MiKTeX\tex\latex\unicode\data\uni-global.def
File: uni-global.def 2004/10/17 UCS: Unicode global data
)
\uc@secondtry=\count104
\uc@combtoks=\toks23
\uc@combtoksb=\toks24
\uc@temptokena=\toks25
)
(d:\CTEX\MiKTeX\tex\latex\base\textcomp.sty
Package: textcomp 2005/09/27 v1.99g Standard LaTeX package
Package textcomp Info: Sub-encoding information:
(textcomp)               5 = only ISO-Adobe without \textcurrency
(textcomp)               4 = 5 + \texteuro
(textcomp)               3 = 4 + \textohm
(textcomp)               2 = 3 + \textestimated + \textcurrency
(textcomp)               1 = TS1 - \textcircled - \t
(textcomp)               0 = TS1 (full)
(textcomp)             Font families with sub-encoding setting implement
(textcomp)             only a restricted character set as indicated.
(textcomp)             Family '?' is the default used for unknown fonts.
(textcomp)             See the documentation for details.
Package textcomp Info: Setting ? sub-encoding to TS1/1 on input line 71.

(d:\CTEX\MiKTeX\tex\latex\base\ts1enc.def
File: ts1enc.def 2001/06/05 v3.0e (jk/car/fm) Standard LaTeX file
)
LaTeX Info: Redefining \oldstylenums on input line 266.
Package textcomp Info: Setting cmr sub-encoding to TS1/0 on input line 281.
Package textcomp Info: Setting cmss sub-encoding to TS1/0 on input line 282.
Package textcomp Info: Setting cmtt sub-encoding to TS1/0 on input line 283.
Package textcomp Info: Setting cmvtt sub-encoding to TS1/0 on input line 284.
Package textcomp Info: Setting cmbr sub-encoding to TS1/0 on input line 285.
Package textcomp Info: Setting cmtl sub-encoding to TS1/0 on input line 286.
Package textcomp Info: Setting ccr sub-encoding to TS1/0 on input line 287.
Package textcomp Info: Setting ptm sub-encoding to TS1/4 on input line 288.
Package textcomp Info: Setting pcr sub-encoding to TS1/4 on input line 289.
Package textcomp Info: Setting phv sub-encoding to TS1/4 on input line 290.
Package textcomp Info: Setting ppl sub-encoding to TS1/3 on input line 291.
Package textcomp Info: Setting pag sub-encoding to TS1/4 on input line 292.
Package textcomp Info: Setting pbk sub-encoding to TS1/4 on input line 293.
Package textcomp Info: Setting pnc sub-encoding to TS1/4 on input line 294.
Package textcomp Info: Setting pzc sub-encoding to TS1/4 on input line 295.
Package textcomp Info: Setting bch sub-encoding to TS1/4 on input line 296.
Package textcomp Info: Setting put sub-encoding to TS1/5 on input line 297.
Package textcomp Info: Setting uag sub-encoding to TS1/5 on input line 298.
Package textcomp Info: Setting ugq sub-encoding to TS1/5 on input line 299.
Package textcomp Info: Setting ul8 sub-encoding to TS1/4 on input line 300.
Package textcomp Info: Setting ul9 sub-encoding to TS1/4 on input line 301.
Package textcomp Info: Setting augie sub-encoding to TS1/5 on input line 302.
Package textcomp Info: Setting dayrom sub-encoding to TS1/3 on input line 303.
Package textcomp Info: Setting dayroms sub-encoding to TS1/3 on input line 304.

Package textcomp Info: Setting pxr sub-encoding to TS1/0 on input line 305.
Package textcomp Info: Setting pxss sub-encoding to TS1/0 on input line 306.
Package textcomp Info: Setting pxtt sub-encoding to TS1/0 on input line 307.
Package textcomp Info: Setting txr sub-encoding to TS1/0 on input line 308.
Package textcomp Info: Setting txss sub-encoding to TS1/0 on input line 309.
Package textcomp Info: Setting txtt sub-encoding to TS1/0 on input line 310.
Package textcomp Info: Setting lmr sub-encoding to TS1/0 on input line 311.
Package textcomp Info: Setting lmdh sub-encoding to TS1/0 on input line 312.
Package textcomp Info: Setting lmss sub-encoding to TS1/0 on input line 313.
Package textcomp Info: Setting lmssq sub-encoding to TS1/0 on input line 314.
Package textcomp Info: Setting lmvtt sub-encoding to TS1/0 on input line 315.
Package textcomp Info: Setting qhv sub-encoding to TS1/0 on input line 316.
Package textcomp Info: Setting qag sub-encoding to TS1/0 on input line 317.
Package textcomp Info: Setting qbk sub-encoding to TS1/0 on input line 318.
Package textcomp Info: Setting qcr sub-encoding to TS1/0 on input line 319.
Package textcomp Info: Setting qcs sub-encoding to TS1/0 on input line 320.
Package textcomp Info: Setting qpl sub-encoding to TS1/0 on input line 321.
Package textcomp Info: Setting qtm sub-encoding to TS1/0 on input line 322.
Package textcomp Info: Setting qzc sub-encoding to TS1/0 on input line 323.
Package textcomp Info: Setting qhvc sub-encoding to TS1/0 on input line 324.
Package textcomp Info: Setting futs sub-encoding to TS1/4 on input line 325.
Package textcomp Info: Setting futx sub-encoding to TS1/4 on input line 326.
Package textcomp Info: Setting futj sub-encoding to TS1/4 on input line 327.
Package textcomp Info: Setting hlh sub-encoding to TS1/3 on input line 328.
Package textcomp Info: Setting hls sub-encoding to TS1/3 on input line 329.
Package textcomp Info: Setting hlst sub-encoding to TS1/3 on input line 330.
Package textcomp Info: Setting hlct sub-encoding to TS1/5 on input line 331.
Package textcomp Info: Setting hlx sub-encoding to TS1/5 on input line 332.
Package textcomp Info: Setting hlce sub-encoding to TS1/5 on input line 333.
Package textcomp Info: Setting hlcn sub-encoding to TS1/5 on input line 334.
Package textcomp Info: Setting hlcw sub-encoding to TS1/5 on input line 335.
Package textcomp Info: Setting hlcf sub-encoding to TS1/5 on input line 336.
Package textcomp Info: Setting pplx sub-encoding to TS1/3 on input line 337.
Package textcomp Info: Setting pplj sub-encoding to TS1/3 on input line 338.
Package textcomp Info: Setting ptmx sub-encoding to TS1/4 on input line 339.
Package textcomp Info: Setting ptmj sub-encoding to TS1/4 on input line 340.
)
(d:\CTEX\MiKTeX\tex\latex\marvosym\marvosym.sty
Package: marvosym 2011/07/20 v2.2 Martin Vogel's Symbols font definitions
)
(d:\CTEX\MiKTeX\tex\latex\cite\cite.sty
LaTeX Info: Redefining \cite on input line 302.
LaTeX Info: Redefining \nocite on input line 373.
Package: cite 2010/09/10  v 5.3
)
(d:\CTEX\MiKTeX\tex\latex\hyperref\nameref.sty
Package: nameref 2010/04/30 v2.40 Cross-referencing by name of section

(d:\CTEX\MiKTeX\tex\latex\oberdiek\refcount.sty
Package: refcount 2010/12/01 v3.2 Data extraction from references (HO)

(d:\CTEX\MiKTeX\tex\generic\oberdiek\ltxcmds.sty
Package: ltxcmds 2011/04/18 v1.20 LaTeX kernel commands for general use (HO)
)
(d:\CTEX\MiKTeX\tex\generic\oberdiek\infwarerr.sty
Package: infwarerr 2010/04/08 v1.3 Providing info/warning/message (HO)
))
(d:\CTEX\MiKTeX\tex\generic\oberdiek\gettitlestring.sty
Package: gettitlestring 2010/12/03 v1.4 Cleanup title references (HO)

(d:\CTEX\MiKTeX\tex\latex\oberdiek\kvoptions.sty
Package: kvoptions 2010/12/23 v3.10 Keyval support for LaTeX options (HO)

(d:\CTEX\MiKTeX\tex\generic\oberdiek\kvsetkeys.sty
Package: kvsetkeys 2011/04/07 v1.13 Key value parser (HO)

(d:\CTEX\MiKTeX\tex\generic\oberdiek\etexcmds.sty
Package: etexcmds 2011/02/16 v1.5 Prefix for e-TeX command names (HO)

(d:\CTEX\MiKTeX\tex\generic\oberdiek\ifluatex.sty
Package: ifluatex 2010/03/01 v1.3 Provides the ifluatex switch (HO)
Package ifluatex Info: LuaTeX not detected.
)
Package etexcmds Info: Could not find \expanded.
(etexcmds)             That can mean that you are not using pdfTeX 1.50 or
(etexcmds)             that some package has redefined \expanded.
(etexcmds)             In the latter case, load this package earlier.
))))
\c@section@level=\count105
LaTeX Info: Redefining \ref on input line 338.
LaTeX Info: Redefining \pageref on input line 338.
)
(d:\CTEX\MiKTeX\tex\latex\hyperref\hyperref.sty
Package: hyperref 2012/02/06 v6.82o Hypertext links for LaTeX

(d:\CTEX\MiKTeX\tex\generic\oberdiek\hobsub-hyperref.sty
Package: hobsub-hyperref 2011/04/23 v1.4 Bundle oberdiek, subset hyperref (HO)

(d:\CTEX\MiKTeX\tex\generic\oberdiek\hobsub-generic.sty
Package: hobsub-generic 2011/04/23 v1.4 Bundle oberdiek, subset generic (HO)
Package: hobsub 2011/04/23 v1.4 Subsetting bundle oberdiek (HO)
Package hobsub Info: Skipping package `infwarerr' (already loaded).
Package hobsub Info: Skipping package `ltxcmds' (already loaded).
Package hobsub Info: Skipping package `ifluatex' (already loaded).
Package hobsub Info: Skipping package `ifvtex' (already loaded).
Package: intcalc 2007/09/27 v1.1 Expandable integer calculations (HO)
Package hobsub Info: Skipping package `ifpdf' (already loaded).
Package hobsub Info: Skipping package `etexcmds' (already loaded).
Package hobsub Info: Skipping package `kvsetkeys' (already loaded).
Package: kvdefinekeys 2011/04/07 v1.3 Defining keys (HO)
Package: pdftexcmds 2011/04/22 v0.16 Utilities of pdfTeX for LuaTeX (HO)
Package pdftexcmds Info: LuaTeX not detected.
Package pdftexcmds Info: \pdf@primitive is available.
Package pdftexcmds Info: \pdf@ifprimitive is available.
Package pdftexcmds Info: \pdfdraftmode found.
Package: pdfescape 2011/04/04 v1.12 Provides string conversions (HO)
Package: bigintcalc 2011/01/30 v1.2 Expandable big integer calculations (HO)
Package: bitset 2011/01/30 v1.1 Data type bit set (HO)
Package: uniquecounter 2011/01/30 v1.2 Provides unlimited unique counter (HO)
)
Package hobsub Info: Skipping package `hobsub' (already loaded).
Package: letltxmacro 2010/09/02 v1.4 Let assignment for LaTeX macros (HO)
Package: hopatch 2011/01/30 v1.0 Wrapper for package hooks (HO)
Package: xcolor-patch 2011/01/30 xcolor patch
Package: atveryend 2011/04/23 v1.7 Hooks at very end of document (HO)
Package: atbegshi 2011/01/30 v1.15 At begin shipout hook (HO)
Package hobsub Info: Skipping package `refcount' (already loaded).
Package: hycolor 2011/01/30 v1.7 Color options of hyperref/bookmark (HO)
)
\@linkdim=\dimen120
\Hy@linkcounter=\count106
\Hy@pagecounter=\count107

(d:\CTEX\MiKTeX\tex\latex\hyperref\pd1enc.def
File: pd1enc.def 2012/02/06 v6.82o Hyperref: PDFDocEncoding definition (HO)
)
\Hy@SavedSpaceFactor=\count108

(d:\CTEX\MiKTeX\tex\latex\00miktex\hyperref.cfg
File: hyperref.cfg 2002/06/06 v1.2 hyperref configuration of TeXLive
)
Package hyperref Info: Hyper figures OFF on input line 4046.
Package hyperref Info: Link nesting OFF on input line 4051.
Package hyperref Info: Hyper index ON on input line 4054.
Package hyperref Info: Plain pages OFF on input line 4061.
Package hyperref Info: Backreferencing OFF on input line 4066.
Package hyperref Info: Implicit mode ON; LaTeX internals redefined.
Package hyperref Info: Bookmarks ON on input line 4284.
\c@Hy@tempcnt=\count109

(d:\CTEX\MiKTeX\tex\latex\ltxmisc\url.sty
\Urlmuskip=\muskip11
Package: url 2006/04/12  ver 3.3  Verb mode for urls, etc.
)
LaTeX Info: Redefining \url on input line 4637.
\Fld@menulength=\count110
\Field@Width=\dimen121
\Fld@charsize=\dimen122
Package hyperref Info: Hyper figures OFF on input line 5757.
Package hyperref Info: Link nesting OFF on input line 5762.
Package hyperref Info: Hyper index ON on input line 5765.
Package hyperref Info: backreferencing OFF on input line 5772.
Package hyperref Info: Link coloring OFF on input line 5777.
Package hyperref Info: Link coloring with OCG OFF on input line 5782.
Package hyperref Info: PDF/A mode OFF on input line 5787.
LaTeX Info: Redefining \ref on input line 5827.
LaTeX Info: Redefining \pageref on input line 5831.
\Hy@abspage=\count111
\c@Item=\count112
\c@Hfootnote=\count113
)

Package hyperref Message: Driver (autodetected): hpdftex.

(d:\CTEX\MiKTeX\tex\latex\hyperref\hpdftex.def
File: hpdftex.def 2012/02/06 v6.82o Hyperref driver for pdfTeX
\Fld@listcount=\count114
\c@bookmark@seq@number=\count115

(d:\CTEX\MiKTeX\tex\latex\oberdiek\rerunfilecheck.sty
Package: rerunfilecheck 2011/04/15 v1.7 Rerun checks for auxiliary files (HO)
Package uniquecounter Info: New unique counter `rerunfilecheck' on input line 2
82.
)
\Hy@SectionHShift=\skip46
)
(d:\CTEX\MiKTeX\tex\latex\lineno\lineno.sty
Package: lineno 2005/11/02 line numbers on paragraphs v4.41
\linenopenalty=\count116
\output=\toks26
\linenoprevgraf=\count117
\linenumbersep=\dimen123
\linenumberwidth=\dimen124
\c@linenumber=\count118
\c@pagewiselinenumber=\count119
\c@LN@truepage=\count120
\c@internallinenumber=\count121
\c@internallinenumbers=\count122
\quotelinenumbersep=\dimen125
\bframerule=\dimen126
\bframesep=\dimen127
\bframebox=\box28
LaTeX Info: Redefining \\ on input line 3056.
)
(d:\CTEX\MiKTeX\tex\latex\microtype\microtype.sty
Package: microtype 2010/01/10 v2.4 Micro-typography with pdfTeX (RS)
\MT@toks=\toks27
\MT@count=\count123
LaTeX Info: Redefining \lsstyle on input line 1597.
LaTeX Info: Redefining \lslig on input line 1597.
\MT@outer@space=\skip47
LaTeX Info: Redefining \textls on input line 1605.
\MT@outer@kern=\dimen128
LaTeX Info: Redefining \textmicrotypecontext on input line 2156.
Package microtype Info: Loading configuration file microtype.cfg.

(d:\CTEX\MiKTeX\tex\latex\microtype\microtype.cfg
File: microtype.cfg 2010/01/10 v2.4 microtype main configuration file (RS)
))
(d:\CTEX\MiKTeX\tex\latex\xcolor\xcolor.sty
Package: xcolor 2007/01/21 v2.11 LaTeX color extensions (UK)

(d:\CTEX\MiKTeX\tex\latex\00miktex\color.cfg
File: color.cfg 2007/01/18 v1.5 color configuration of teTeX/TeXLive
)
Package xcolor Info: Driver file: pdftex.def on input line 225.

(d:\CTEX\MiKTeX\tex\latex\pdftex-def\pdftex.def
File: pdftex.def 2011/05/27 v0.06d Graphics/color for pdfTeX
\Gread@gobject=\count124
)
(d:\CTEX\MiKTeX\tex\latex\colortbl\colortbl.sty
Package: colortbl 2001/02/13 v0.1j Color table columns (DPC)

(d:\CTEX\MiKTeX\tex\latex\tools\array.sty
Package: array 2008/09/09 v2.4c Tabular extension package (FMi)
\col@sep=\dimen129
\extrarowheight=\dimen130
\NC@list=\toks28
\extratabsurround=\skip48
\backup@length=\skip49
)
\everycr=\toks29
\minrowclearance=\skip50
)
\rownum=\count125
Package xcolor Info: Model `cmy' substituted by `cmy0' on input line 1337.
Package xcolor Info: Model `hsb' substituted by `rgb' on input line 1341.
Package xcolor Info: Model `RGB' extended on input line 1353.
Package xcolor Info: Model `HTML' substituted by `rgb' on input line 1355.
Package xcolor Info: Model `Hsb' substituted by `hsb' on input line 1356.
Package xcolor Info: Model `tHsb' substituted by `hsb' on input line 1357.
Package xcolor Info: Model `HSB' substituted by `hsb' on input line 1358.
Package xcolor Info: Model `Gray' substituted by `gray' on input line 1359.
Package xcolor Info: Model `wave' substituted by `hsb' on input line 1360.
)
\savedwidth=\skip51

(d:\CTEX\MiKTeX\tex\latex\caption\caption.sty
Package: caption 2011/11/10 v3.2e Customizing captions (AR)

(d:\CTEX\MiKTeX\tex\latex\caption\caption3.sty
Package: caption3 2011/11/01 v1.4a caption3 kernel (AR)
\captionmargin=\dimen131
\captionmargin@=\dimen132
\captionwidth=\dimen133
\caption@indent=\dimen134
\caption@parindent=\dimen135
\caption@hangindent=\dimen136
)
\c@ContinuedFloat=\count126
Package caption Info: hyperref package is loaded.
)
(d:\CTEX\MiKTeX\tex\latex\lastpage\lastpage.sty
Package: lastpage 2011/09/01 v1.2k Refers to last page's name (HMM; JPG)
)
(d:\CTEX\MiKTeX\tex\latex\fancyhdr\fancyhdr.sty
\fancy@headwidth=\skip52
\f@ncyO@elh=\skip53
\f@ncyO@erh=\skip54
\f@ncyO@olh=\skip55
\f@ncyO@orh=\skip56
\f@ncyO@elf=\skip57
\f@ncyO@erf=\skip58
\f@ncyO@olf=\skip59
\f@ncyO@orf=\skip60
)
(d:\CTEX\MiKTeX\tex\latex\graphics\graphicx.sty
Package: graphicx 1999/02/16 v1.0f Enhanced LaTeX Graphics (DPC,SPQR)

(d:\CTEX\MiKTeX\tex\latex\graphics\graphics.sty
Package: graphics 2009/02/05 v1.0o Standard LaTeX Graphics (DPC,SPQR)

(d:\CTEX\MiKTeX\tex\latex\graphics\trig.sty
Package: trig 1999/03/16 v1.09 sin cos tan (DPC)
)
(d:\CTEX\MiKTeX\tex\latex\00miktex\graphics.cfg
File: graphics.cfg 2007/01/18 v1.5 graphics configuration of teTeX/TeXLive
)
Package graphics Info: Driver file: pdftex.def on input line 91.
)
\Gin@req@height=\dimen137
\Gin@req@width=\dimen138
)
(d:\CTEX\MiKTeX\tex\latex\oberdiek\epstopdf.sty
Package: epstopdf 2010/02/09 v2.5 Conversion with epstopdf on the fly (HO)

(d:\CTEX\MiKTeX\tex\latex\oberdiek\epstopdf-base.sty
Package: epstopdf-base 2010/02/09 v2.5 Base part for package epstopdf

(d:\CTEX\MiKTeX\tex\latex\oberdiek\grfext.sty
Package: grfext 2010/08/19 v1.1 Managing graphics extensions (HO)
)
Package grfext Info: Graphics extension search list:
(grfext)             [.png,.pdf,.jpg,.mps,.jpeg,.jbig2,.jb2,.PNG,.PDF,.JPG,.JPE
G,.JBIG2,.JB2,.eps]
(grfext)             \AppendGraphicsExtensions on input line 452.
))
(d:\CTEX\MiKTeX\tex\latex\subfigure\subfigure.sty
Package: subfigure 2002/07/30 v2.1.4 subfigure package
\subfigtopskip=\skip61
\subfigcapskip=\skip62
\subfigcaptopadj=\dimen139
\subfigbottomskip=\skip63
\subfigcapmargin=\dimen140
\subfiglabelskip=\skip64
\c@subfigure=\count127
\c@lofdepth=\count128
\c@subtable=\count129
\c@lotdepth=\count130

****************************************
* Local config file subfigure.cfg used *
****************************************
(d:\CTEX\MiKTeX\tex\latex\subfigure\subfigure.cfg)
\subfig@top=\skip65
\subfig@bottom=\skip66
)
(d:\CTEX\MiKTeX\tex\latex\setspace\setspace.sty
Package: setspace 2011/12/19 v6.7a set line spacing
)
(d:\CTEX\MiKTeX\tex\latex\ulem\ulem.sty
\UL@box=\box29
\UL@hyphenbox=\box30
\UL@skip=\skip67
\UL@hook=\toks30
\UL@height=\dimen141
\UL@pe=\count131
\UL@pixel=\dimen142
\ULC@box=\box31
Package: ulem 2011/03/18
\ULdepth=\dimen143
)
("C:\Users\Administrator\Desktop\minor revision_third (1)\JZ7C16M8_A_new_Data_A
ssimilation_Method_for_High_dimensional_Models_edited.aux")
LaTeX Font Info:    Checking defaults for OML/cmm/m/it on input line 125.
LaTeX Font Info:    ... okay on input line 125.
LaTeX Font Info:    Checking defaults for T1/cmr/m/n on input line 125.
LaTeX Font Info:    ... okay on input line 125.
LaTeX Font Info:    Checking defaults for OT1/cmr/m/n on input line 125.
LaTeX Font Info:    ... okay on input line 125.
LaTeX Font Info:    Checking defaults for OMS/cmsy/m/n on input line 125.
LaTeX Font Info:    ... okay on input line 125.
LaTeX Font Info:    Checking defaults for OMX/cmex/m/n on input line 125.
LaTeX Font Info:    ... okay on input line 125.
LaTeX Font Info:    Checking defaults for U/cmr/m/n on input line 125.
LaTeX Font Info:    ... okay on input line 125.
LaTeX Font Info:    Checking defaults for TS1/cmr/m/n on input line 125.
LaTeX Font Info:    Try loading font information for TS1+cmr on input line 125.


(d:\CTEX\MiKTeX\tex\latex\base\ts1cmr.fd
File: ts1cmr.fd 1999/05/25 v2.5h Standard LaTeX font definitions
)
LaTeX Font Info:    ... okay on input line 125.
LaTeX Font Info:    Checking defaults for PD1/pdf/m/n on input line 125.
LaTeX Font Info:    ... okay on input line 125.

*geometry* driver: auto-detecting
*geometry* detected driver: pdftex
*geometry* verbose mode - [ preamble ] result:
* driver: pdftex
* paper: letterpaper
* layout: <same size as paper>
* layoutoffset:(h,v)=(0.0pt,0.0pt)
* modes: 
* h-part:(L,W,R)=(198.7425pt, 323.40732pt, 92.14519pt)
* v-part:(T,H,B)=(61.42993pt, 638.14268pt, 95.39737pt)
* \paperwidth=614.295pt
* \paperheight=794.96999pt
* \textwidth=379.4175pt
* \textheight=632.36249pt
* \oddsidemargin=126.4725pt
* \evensidemargin=126.4725pt
* \topmargin=-47.84006pt
* \headheight=27.023pt
* \headsep=25.0pt
* \topskip=10.0pt
* \footskip=54.2025pt
* \marginparwidth=65.0pt
* \marginparsep=11.0pt
* \columnsep=10.0pt
* \skip\footins=9.0pt plus 4.0pt minus 2.0pt
* \hoffset=0.0pt
* \voffset=0.0pt
* \mag=1000
* \@twocolumnfalse
* \@twosidefalse
* \@mparswitchfalse
* \@reversemarginfalse
* (1in=72.27pt=25.4mm, 1cm=28.453pt)

(d:\CTEX\MiKTeX\tex\latex\unicode\ucsencs.def
File: ucsencs.def 2003/11/29 Fixes to fontencodings LGR, T3
)
\AtBeginShipoutBox=\box32
Package hyperref Info: Link coloring OFF on input line 125.
LaTeX Info: Redefining \ref on input line 125.
LaTeX Info: Redefining \pageref on input line 125.
LaTeX Info: Redefining \nameref on input line 125.

("C:\Users\Administrator\Desktop\minor revision_third (1)\JZ7C16M8_A_new_Data_A
ssimilation_Method_for_High_dimensional_Models_edited.out")
("C:\Users\Administrator\Desktop\minor revision_third (1)\JZ7C16M8_A_new_Data_A
ssimilation_Method_for_High_dimensional_Models_edited.out")
\@outlinefile=\write3
LaTeX Info: Redefining \microtypecontext on input line 125.
Package microtype Info: Generating PDF output.
Package microtype Info: Character protrusion enabled (level 2).
Package microtype Info: Using default protrusion set `alltext'.
Package microtype Info: Automatic font expansion enabled (level 2),
(microtype)             stretch: 20, shrink: 20, step: 1, non-selected.
Package microtype Info: Using default expansion set `basictext'.
Package microtype Info: No tracking.
Package microtype Info: No adjustment of interword spacing.
Package microtype Info: No adjustment of character kerning.

(d:\CTEX\MiKTeX\tex\latex\microtype\mt-cmr.cfg
File: mt-cmr.cfg 2009/11/09 v2.0 microtype config. file: Computer Modern Roman 
(RS)
)
(d:\CTEX\MiKTeX\tex\context\base\supp-pdf.mkii
[Loading MPS to PDF converter (version 2006.09.02).]
\scratchcounter=\count132
\scratchdimen=\dimen144
\scratchbox=\box33
\nofMPsegments=\count133
\nofMParguments=\count134
\everyMPshowfont=\toks31
\MPscratchCnt=\count135
\MPscratchDim=\dimen145
\MPnumerator=\count136
\makeMPintoPDFobject=\count137
\everyMPtoPDFconversion=\toks32
)
Package caption Info: Begin \AtBeginDocument code.
Package caption Info: subfigure package is loaded.
Package caption Info: End \AtBeginDocument code.
Package lastpage Info: Please have a look at the pageslts package at
(lastpage)             http://www.ctan.org/tex-archive/ 
(lastpage)             macros/latex/contrib/pageslts/ 
(lastpage)             or
(lastpage)             http://www.ctan.org/tex-archive/ 
(lastpage)             install/macros/latex/contrib/pageslts.tds.zip
(lastpage)             ! on input line 125.
LaTeX Font Info:    Try loading font information for U+msa on input line 137.
 (d:\CTEX\MiKTeX\tex\latex\amsfonts\umsa.fd
File: umsa.fd 2009/06/22 v3.00 AMS symbols A
)
(d:\CTEX\MiKTeX\tex\latex\microtype\mt-msa.cfg
File: mt-msa.cfg 2006/02/04 v1.1 microtype config. file: AMS symbols (a) (RS)
)
LaTeX Font Info:    Try loading font information for U+msb on input line 137.

(d:\CTEX\MiKTeX\tex\latex\amsfonts\umsb.fd
File: umsb.fd 2009/06/22 v3.00 AMS symbols B
)
(d:\CTEX\MiKTeX\tex\latex\microtype\mt-msb.cfg
File: mt-msb.cfg 2005/06/01 v1.0 microtype config. file: AMS symbols (b) (RS)
)
Package epstopdf Info: Source file: <PLOS-submission.eps>
(epstopdf)                    date: 2017-04-26 12:05:10
(epstopdf)                    size: 283246 bytes
(epstopdf)             Output file: <PLOS-submission-eps-converted-to.pdf>
(epstopdf)                    date: 2017-05-04 14:59:55
(epstopdf)                    size: 15234 bytes
(epstopdf)             Command: <epstopdf --outfile=PLOS-submission-eps-convert
ed-to.pdf PLOS-submission.eps>
(epstopdf)             \includegraphics on input line 240.
Package epstopdf Info: Output file is already uptodate.

<PLOS-submission-eps-converted-to.pdf, id=14, 216.81pt x 35.13126pt>
File: PLOS-submission-eps-converted-to.pdf Graphic file (type pdf)

<use PLOS-submission-eps-converted-to.pdf>
Package pdftex.def Info: PLOS-submission-eps-converted-to.pdf used on input lin
e 240.
(pdftex.def)             Requested size: 144.54pt x 23.42201pt.
 [1

{d:/CTEX/UserData/pdftex/config/pdftex.map{Unicode.sfd}{UGBK.sfd}} <C:/Users/Ad
ministrator/Desktop/minor revision_third (1)/PLOS-submission-eps-converted-to.p
df>]
Package epstopdf Info: Source file: <PLOS-submission.eps>
(epstopdf)                    date: 2017-04-26 12:05:10
(epstopdf)                    size: 283246 bytes
(epstopdf)             Output file: <PLOS-submission-eps-converted-to.pdf>
(epstopdf)                    date: 2017-05-04 14:59:55
(epstopdf)                    size: 15234 bytes
(epstopdf)             Command: <epstopdf --outfile=PLOS-submission-eps-convert
ed-to.pdf PLOS-submission.eps>
(epstopdf)             \includegraphics on input line 274.
Package epstopdf Info: Output file is already uptodate.
File: PLOS-submission-eps-converted-to.pdf Graphic file (type pdf)

<use PLOS-submission-eps-converted-to.pdf>
Package pdftex.def Info: PLOS-submission-eps-converted-to.pdf used on input lin
e 274.
(pdftex.def)             Requested size: 144.54pt x 23.42201pt.
 [2]
Package epstopdf Info: Source file: <PLOS-submission.eps>
(epstopdf)                    date: 2017-04-26 12:05:10
(epstopdf)                    size: 283246 bytes
(epstopdf)             Output file: <PLOS-submission-eps-converted-to.pdf>
(epstopdf)                    date: 2017-05-04 14:59:55
(epstopdf)                    size: 15234 bytes
(epstopdf)             Command: <epstopdf --outfile=PLOS-submission-eps-convert
ed-to.pdf PLOS-submission.eps>
(epstopdf)             \includegraphics on input line 333.
Package epstopdf Info: Output file is already uptodate.
File: PLOS-submission-eps-converted-to.pdf Graphic file (type pdf)

<use PLOS-submission-eps-converted-to.pdf>
Package pdftex.def Info: PLOS-submission-eps-converted-to.pdf used on input lin
e 333.
(pdftex.def)             Requested size: 144.54pt x 23.42201pt.
 [3]
Package epstopdf Info: Source file: <PLOS-submission.eps>
(epstopdf)                    date: 2017-04-26 12:05:10
(epstopdf)                    size: 283246 bytes
(epstopdf)             Output file: <PLOS-submission-eps-converted-to.pdf>
(epstopdf)                    date: 2017-05-04 14:59:55
(epstopdf)                    size: 15234 bytes
(epstopdf)             Command: <epstopdf --outfile=PLOS-submission-eps-convert
ed-to.pdf PLOS-submission.eps>
(epstopdf)             \includegraphics on input line 390.
Package epstopdf Info: Output file is already uptodate.
File: PLOS-submission-eps-converted-to.pdf Graphic file (type pdf)

<use PLOS-submission-eps-converted-to.pdf>
Package pdftex.def Info: PLOS-submission-eps-converted-to.pdf used on input lin
e 390.
(pdftex.def)             Requested size: 144.54pt x 23.42201pt.
 [4]
<figures/flow.jpg, id=115, 1654.18pt x 1772.6225pt>
File: figures/flow.jpg Graphic file (type jpg)
 <use figures/flow.jpg>
Package pdftex.def Info: figures/flow.jpg used on input line 425.
(pdftex.def)             Requested size: 265.59108pt x 284.59912pt.
Package epstopdf Info: Source file: <PLOS-submission.eps>
(epstopdf)                    date: 2017-04-26 12:05:10
(epstopdf)                    size: 283246 bytes
(epstopdf)             Output file: <PLOS-submission-eps-converted-to.pdf>
(epstopdf)                    date: 2017-05-04 14:59:55
(epstopdf)                    size: 15234 bytes
(epstopdf)             Command: <epstopdf --outfile=PLOS-submission-eps-convert
ed-to.pdf PLOS-submission.eps>
(epstopdf)             \includegraphics on input line 437.
Package epstopdf Info: Output file is already uptodate.
File: PLOS-submission-eps-converted-to.pdf Graphic file (type pdf)

<use PLOS-submission-eps-converted-to.pdf>
Package pdftex.def Info: PLOS-submission-eps-converted-to.pdf used on input lin
e 437.
(pdftex.def)             Requested size: 144.54pt x 23.42201pt.
 [5]
Package epstopdf Info: Source file: <PLOS-submission.eps>
(epstopdf)                    date: 2017-04-26 12:05:10
(epstopdf)                    size: 283246 bytes
(epstopdf)             Output file: <PLOS-submission-eps-converted-to.pdf>
(epstopdf)                    date: 2017-05-04 14:59:55
(epstopdf)                    size: 15234 bytes
(epstopdf)             Command: <epstopdf --outfile=PLOS-submission-eps-convert
ed-to.pdf PLOS-submission.eps>
(epstopdf)             \includegraphics on input line 461.
Package epstopdf Info: Output file is already uptodate.
File: PLOS-submission-eps-converted-to.pdf Graphic file (type pdf)

<use PLOS-submission-eps-converted-to.pdf>
Package pdftex.def Info: PLOS-submission-eps-converted-to.pdf used on input lin
e 461.
(pdftex.def)             Requested size: 144.54pt x 23.42201pt.
 [6 <C:/Users/Administrator/Desktop/minor revision_third (1)/figures/flow.jpg>]

<figures/cost1.jpg, id=142, 428.35031pt x 170.88844pt>
File: figures/cost1.jpg Graphic file (type jpg)
 <use figures/cost1.jpg>
Package pdftex.def Info: figures/cost1.jpg used on input line 515.
(pdftex.def)             Requested size: 303.53606pt x 151.7747pt.

Underfull \hbox (badness 10000) in paragraph at lines 515--516

 []

<figures/model1.JPG, id=143, 376.40625pt x 231.86626pt>
File: figures/model1.JPG Graphic file (type jpg)

<use figures/model1.JPG>
Package pdftex.def Info: figures/model1.JPG used on input line 521.
(pdftex.def)             Requested size: 303.55489pt x 151.7656pt.

Underfull \hbox (badness 10000) in paragraph at lines 521--522

 []

Package epstopdf Info: Source file: <figures/nolinear/nonline1.eps>
(epstopdf)                    date: 2017-05-04 21:13:42
(epstopdf)                    size: 19838 bytes
(epstopdf)             Output file: <figures/nolinear/nonline1-eps-converted-to
.pdf>
(epstopdf)                    date: 2017-05-18 19:21:25
(epstopdf)                    size: 7594 bytes
(epstopdf)             Command: <epstopdf --outfile=figures/nolinear/nonline1-e
ps-converted-to.pdf figures/nolinear/nonline1.eps>
(epstopdf)             \includegraphics on input line 535.
Package epstopdf Info: Output file is already uptodate.

<figures/nolinear/nonline1-eps-converted-to.pdf, id=145, 144.54pt x 108.405pt>
File: figures/nolinear/nonline1-eps-converted-to.pdf Graphic file (type pdf)

<use figures/nolinear/nonline1-eps-converted-to.pdf>
Package pdftex.def Info: figures/nolinear/nonline1-eps-converted-to.pdf used on
 input line 535.
(pdftex.def)             Requested size: 189.70874pt x 142.28946pt.
Package epstopdf Info: Source file: <figures/nolinear/nonline4.eps>
(epstopdf)                    date: 2017-05-04 23:06:38
(epstopdf)                    size: 19333 bytes
(epstopdf)             Output file: <figures/nolinear/nonline4-eps-converted-to
.pdf>
(epstopdf)                    date: 2017-05-18 19:21:28
(epstopdf)                    size: 7443 bytes
(epstopdf)             Command: <epstopdf --outfile=figures/nolinear/nonline4-e
ps-converted-to.pdf figures/nolinear/nonline4.eps>
(epstopdf)             \includegraphics on input line 541.
Package epstopdf Info: Output file is already uptodate.

<figures/nolinear/nonline4-eps-converted-to.pdf, id=146, 144.54pt x 108.405pt>
File: figures/nolinear/nonline4-eps-converted-to.pdf Graphic file (type pdf)

<use figures/nolinear/nonline4-eps-converted-to.pdf>
Package pdftex.def Info: figures/nolinear/nonline4-eps-converted-to.pdf used on
 input line 541.
(pdftex.def)             Requested size: 189.70874pt x 142.28946pt.
Package epstopdf Info: Source file: <figures/nolinear/nonline7.eps>
(epstopdf)                    date: 2017-05-04 21:51:13
(epstopdf)                    size: 19702 bytes
(epstopdf)             Output file: <figures/nolinear/nonline7-eps-converted-to
.pdf>
(epstopdf)                    date: 2017-05-18 19:21:30
(epstopdf)                    size: 7469 bytes
(epstopdf)             Command: <epstopdf --outfile=figures/nolinear/nonline7-e
ps-converted-to.pdf figures/nolinear/nonline7.eps>
(epstopdf)             \includegraphics on input line 547.
Package epstopdf Info: Output file is already uptodate.

<figures/nolinear/nonline7-eps-converted-to.pdf, id=147, 144.54pt x 108.405pt>
File: figures/nolinear/nonline7-eps-converted-to.pdf Graphic file (type pdf)

<use figures/nolinear/nonline7-eps-converted-to.pdf>
Package pdftex.def Info: figures/nolinear/nonline7-eps-converted-to.pdf used on
 input line 547.
(pdftex.def)             Requested size: 189.70874pt x 142.28946pt.
Package epstopdf Info: Source file: <figures/nolinear/nonline10.eps>
(epstopdf)                    date: 2017-05-04 21:51:13
(epstopdf)                    size: 19827 bytes
(epstopdf)             Output file: <figures/nolinear/nonline10-eps-converted-t
o.pdf>
(epstopdf)                    date: 2017-05-18 19:21:32
(epstopdf)                    size: 7580 bytes
(epstopdf)             Command: <epstopdf --outfile=figures/nolinear/nonline10-
eps-converted-to.pdf figures/nolinear/nonline10.eps>
(epstopdf)             \includegraphics on input line 553.
Package epstopdf Info: Output file is already uptodate.

<figures/nolinear/nonline10-eps-converted-to.pdf, id=148, 144.54pt x 108.405pt>
File: figures/nolinear/nonline10-eps-converted-to.pdf Graphic file (type pdf)
<use figures/nolinear/nonline10-eps-converted-to.pdf>
Package pdftex.def Info: figures/nolinear/nonline10-eps-converted-to.pdf used o
n input line 553.
(pdftex.def)             Requested size: 189.70874pt x 142.28946pt.

Overfull \hbox (8.88885pt too wide) in paragraph at lines 535--555
[][] [][]
 []


Overfull \hbox (6.66664pt too wide) in paragraph at lines 535--555
[][][][] 
 []

Package epstopdf Info: Source file: <PLOS-submission.eps>
(epstopdf)                    date: 2017-04-26 12:05:10
(epstopdf)                    size: 283246 bytes
(epstopdf)             Output file: <PLOS-submission-eps-converted-to.pdf>
(epstopdf)                    date: 2017-05-04 14:59:55
(epstopdf)                    size: 15234 bytes
(epstopdf)             Command: <epstopdf --outfile=PLOS-submission-eps-convert
ed-to.pdf PLOS-submission.eps>
(epstopdf)             \includegraphics on input line 558.
Package epstopdf Info: Output file is already uptodate.
File: PLOS-submission-eps-converted-to.pdf Graphic file (type pdf)
<use PLOS-submission-eps-converted-to.pdf>
Package pdftex.def Info: PLOS-submission-eps-converted-to.pdf used on input lin
e 558.
(pdftex.def)             Requested size: 144.54pt x 23.42201pt.
 [7]
Package epstopdf Info: Source file: <figures/nolinear/Costfunction.eps>
(epstopdf)                    date: 2017-05-04 21:15:30
(epstopdf)                    size: 20015 bytes
(epstopdf)             Output file: <figures/nolinear/Costfunction-eps-converte
d-to.pdf>
(epstopdf)                    date: 2017-05-18 19:21:34
(epstopdf)                    size: 6421 bytes
(epstopdf)             Command: <epstopdf --outfile=figures/nolinear/Costfuncti
on-eps-converted-to.pdf figures/nolinear/Costfunction.eps>
(epstopdf)             \includegraphics on input line 588.
Package epstopdf Info: Output file is already uptodate.

<figures/nolinear/Costfunction-eps-converted-to.pdf, id=173, 144.54pt x 108.405
pt>
File: figures/nolinear/Costfunction-eps-converted-to.pdf Graphic file (type pdf
)
 <use figures/nolinear/Costfunction-eps-converted-to.pdf>
Package pdftex.def Info: figures/nolinear/Costfunction-eps-converted-to.pdf use
d on input line 588.
(pdftex.def)             Requested size: 189.70874pt x 142.28946pt.
Package epstopdf Info: Source file: <figures/nolinear/Gradientnorm.eps>
(epstopdf)                    date: 2017-05-04 21:22:08
(epstopdf)                    size: 19459 bytes
(epstopdf)             Output file: <figures/nolinear/Gradientnorm-eps-converte
d-to.pdf>
(epstopdf)                    date: 2017-05-18 19:21:37
(epstopdf)                    size: 6160 bytes
(epstopdf)             Command: <epstopdf --outfile=figures/nolinear/Gradientno
rm-eps-converted-to.pdf figures/nolinear/Gradientnorm.eps>
(epstopdf)             \includegraphics on input line 594.
Package epstopdf Info: Output file is already uptodate.

<figures/nolinear/Gradientnorm-eps-converted-to.pdf, id=174, 144.54pt x 108.405
pt>
File: figures/nolinear/Gradientnorm-eps-converted-to.pdf Graphic file (type pdf
)
 <use figures/nolinear/Gradientnorm-eps-converted-to.pdf>
Package pdftex.def Info: figures/nolinear/Gradientnorm-eps-converted-to.pdf use
d on input line 594.
(pdftex.def)             Requested size: 189.70874pt x 142.28946pt.

Overfull \hbox (8.88885pt too wide) in paragraph at lines 588--595
[][] [][] 
 []

Package epstopdf Info: Source file: <PLOS-submission.eps>
(epstopdf)                    date: 2017-04-26 12:05:10
(epstopdf)                    size: 283246 bytes
(epstopdf)             Output file: <PLOS-submission-eps-converted-to.pdf>
(epstopdf)                    date: 2017-05-04 14:59:55
(epstopdf)                    size: 15234 bytes
(epstopdf)             Command: <epstopdf --outfile=PLOS-submission-eps-convert
ed-to.pdf PLOS-submission.eps>
(epstopdf)             \includegraphics on input line 598.
Package epstopdf Info: Output file is already uptodate.
File: PLOS-submission-eps-converted-to.pdf Graphic file (type pdf)
<use PLOS-submission-eps-converted-to.pdf>
Package pdftex.def Info: PLOS-submission-eps-converted-to.pdf used on input lin
e 598.
(pdftex.def)             Requested size: 144.54pt x 23.42201pt.
 [8 <C:/Users/Administrator/Desktop/minor revision_third (1)/figures/cost1.jpg>
 <C:/Users/Administrator/Desktop/minor revision_third (1)/figures/model1.JPG>]
Package epstopdf Info: Source file: <PLOS-submission.eps>
(epstopdf)                    date: 2017-04-26 12:05:10
(epstopdf)                    size: 283246 bytes
(epstopdf)             Output file: <PLOS-submission-eps-converted-to.pdf>
(epstopdf)                    date: 2017-05-04 14:59:55
(epstopdf)                    size: 15234 bytes
(epstopdf)             Command: <epstopdf --outfile=PLOS-submission-eps-convert
ed-to.pdf PLOS-submission.eps>
(epstopdf)             \includegraphics on input line 664.
Package epstopdf Info: Output file is already uptodate.
File: PLOS-submission-eps-converted-to.pdf Graphic file (type pdf)

<use PLOS-submission-eps-converted-to.pdf>
Package pdftex.def Info: PLOS-submission-eps-converted-to.pdf used on input lin
e 664.
(pdftex.def)             Requested size: 144.54pt x 23.42201pt.
 [9 <C:/Users/Administrator/Desktop/minor revision_third (1)/figures/nolinear/n
online1-eps-converted-to.pdf> <C:/Users/Administrator/Desktop/minor revision_th
ird (1)/figures/nolinear/nonline4-eps-converted-to.pdf> <C:/Users/Administrator
/Desktop/minor revision_third (1)/figures/nolinear/nonline7-eps-converted-to.pd
f> <C:/Users/Administrator/Desktop/minor revision_third (1)/figures/nolinear/no
nline10-eps-converted-to.pdf>]
Package epstopdf Info: Source file: <PLOS-submission.eps>
(epstopdf)                    date: 2017-04-26 12:05:10
(epstopdf)                    size: 283246 bytes
(epstopdf)             Output file: <PLOS-submission-eps-converted-to.pdf>
(epstopdf)                    date: 2017-05-04 14:59:55
(epstopdf)                    size: 15234 bytes
(epstopdf)             Command: <epstopdf --outfile=PLOS-submission-eps-convert
ed-to.pdf PLOS-submission.eps>
(epstopdf)             \includegraphics on input line 673.
Package epstopdf Info: Output file is already uptodate.
File: PLOS-submission-eps-converted-to.pdf Graphic file (type pdf)

<use PLOS-submission-eps-converted-to.pdf>
Package pdftex.def Info: PLOS-submission-eps-converted-to.pdf used on input lin
e 673.
(pdftex.def)             Requested size: 144.54pt x 23.42201pt.
 [10 <C:/Users/Administrator/Desktop/minor revision_third (1)/figures/nolinear/
Costfunction-eps-converted-to.pdf> <C:/Users/Administrator/Desktop/minor revisi
on_third (1)/figures/nolinear/Gradientnorm-eps-converted-to.pdf>]
Package epstopdf Info: Source file: <figures/parabolic/22.eps>
(epstopdf)                    date: 2017-05-05 11:35:12
(epstopdf)                    size: 19762 bytes
(epstopdf)             Output file: <figures/parabolic/22-eps-converted-to.pdf>

(epstopdf)                    date: 2017-05-18 19:21:39
(epstopdf)                    size: 7415 bytes
(epstopdf)             Command: <epstopdf --outfile=figures/parabolic/22-eps-co
nverted-to.pdf figures/parabolic/22.eps>
(epstopdf)             \includegraphics on input line 692.
Package epstopdf Info: Output file is already uptodate.

<figures/parabolic/22-eps-converted-to.pdf, id=254, 144.54pt x 108.405pt>
File: figures/parabolic/22-eps-converted-to.pdf Graphic file (type pdf)

<use figures/parabolic/22-eps-converted-to.pdf>
Package pdftex.def Info: figures/parabolic/22-eps-converted-to.pdf used on inpu
t line 692.
(pdftex.def)             Requested size: 189.70874pt x 142.28946pt.
Package epstopdf Info: Source file: <figures/parabolic/44.eps>
(epstopdf)                    date: 2017-05-05 11:35:13
(epstopdf)                    size: 19755 bytes
(epstopdf)             Output file: <figures/parabolic/44-eps-converted-to.pdf>

(epstopdf)                    date: 2017-05-18 19:21:41
(epstopdf)                    size: 7532 bytes
(epstopdf)             Command: <epstopdf --outfile=figures/parabolic/44-eps-co
nverted-to.pdf figures/parabolic/44.eps>
(epstopdf)             \includegraphics on input line 698.
Package epstopdf Info: Output file is already uptodate.

<figures/parabolic/44-eps-converted-to.pdf, id=255, 144.54pt x 108.405pt>
File: figures/parabolic/44-eps-converted-to.pdf Graphic file (type pdf)

<use figures/parabolic/44-eps-converted-to.pdf>
Package pdftex.def Info: figures/parabolic/44-eps-converted-to.pdf used on inpu
t line 698.
(pdftex.def)             Requested size: 189.70874pt x 142.28946pt.

Overfull \hbox (8.88885pt too wide) in paragraph at lines 692--699
[][] [][] 
 []

Package epstopdf Info: Source file: <figures/parabolic/Costfunction.eps>
(epstopdf)                    date: 2017-05-04 20:59:46
(epstopdf)                    size: 19641 bytes
(epstopdf)             Output file: <figures/parabolic/Costfunction-eps-convert
ed-to.pdf>
(epstopdf)                    date: 2017-05-18 19:21:44
(epstopdf)                    size: 6521 bytes
(epstopdf)             Command: <epstopdf --outfile=figures/parabolic/Costfunct
ion-eps-converted-to.pdf figures/parabolic/Costfunction.eps>
(epstopdf)             \includegraphics on input line 708.
Package epstopdf Info: Output file is already uptodate.

<figures/parabolic/Costfunction-eps-converted-to.pdf, id=256, 144.54pt x 108.40
5pt>
File: figures/parabolic/Costfunction-eps-converted-to.pdf Graphic file (type pd
f)
 <use figures/parabolic/Costfunction-eps-converted-to.pdf>
Package pdftex.def Info: figures/parabolic/Costfunction-eps-converted-to.pdf us
ed on input line 708.
(pdftex.def)             Requested size: 189.70874pt x 142.28946pt.
Package epstopdf Info: Source file: <figures/parabolic/Gradientnorm.eps>
(epstopdf)                    date: 2017-05-04 20:58:10
(epstopdf)                    size: 19639 bytes
(epstopdf)             Output file: <figures/parabolic/Gradientnorm-eps-convert
ed-to.pdf>
(epstopdf)                    date: 2017-05-18 19:21:46
(epstopdf)                    size: 6358 bytes
(epstopdf)             Command: <epstopdf --outfile=figures/parabolic/Gradientn
orm-eps-converted-to.pdf figures/parabolic/Gradientnorm.eps>
(epstopdf)             \includegraphics on input line 714.
Package epstopdf Info: Output file is already uptodate.

<figures/parabolic/Gradientnorm-eps-converted-to.pdf, id=257, 144.54pt x 108.40
5pt>
File: figures/parabolic/Gradientnorm-eps-converted-to.pdf Graphic file (type pd
f)
 <use figures/parabolic/Gradientnorm-eps-converted-to.pdf>
Package pdftex.def Info: figures/parabolic/Gradientnorm-eps-converted-to.pdf us
ed on input line 714.
(pdftex.def)             Requested size: 189.70874pt x 142.28946pt.

Overfull \hbox (8.88885pt too wide) in paragraph at lines 708--715
[][] [][] 
 []

Package epstopdf Info: Source file: <PLOS-submission.eps>
(epstopdf)                    date: 2017-04-26 12:05:10
(epstopdf)                    size: 283246 bytes
(epstopdf)             Output file: <PLOS-submission-eps-converted-to.pdf>
(epstopdf)                    date: 2017-05-04 14:59:55
(epstopdf)                    size: 15234 bytes
(epstopdf)             Command: <epstopdf --outfile=PLOS-submission-eps-convert
ed-to.pdf PLOS-submission.eps>
(epstopdf)             \includegraphics on input line 730.
Package epstopdf Info: Output file is already uptodate.
File: PLOS-submission-eps-converted-to.pdf Graphic file (type pdf)
<use PLOS-submission-eps-converted-to.pdf>
Package pdftex.def Info: PLOS-submission-eps-converted-to.pdf used on input lin
e 730.
(pdftex.def)             Requested size: 144.54pt x 23.42201pt.
 [11 <C:/Users/Administrator/Desktop/minor revision_third (1)/figures/parabolic
/22-eps-converted-to.pdf> <C:/Users/Administrator/Desktop/minor revision_third 
(1)/figures/parabolic/44-eps-converted-to.pdf>]
Package epstopdf Info: Source file: <PLOS-submission.eps>
(epstopdf)                    date: 2017-04-26 12:05:10
(epstopdf)                    size: 283246 bytes
(epstopdf)             Output file: <PLOS-submission-eps-converted-to.pdf>
(epstopdf)                    date: 2017-05-04 14:59:55
(epstopdf)                    size: 15234 bytes
(epstopdf)             Command: <epstopdf --outfile=PLOS-submission-eps-convert
ed-to.pdf PLOS-submission.eps>
(epstopdf)             \includegraphics on input line 800.
Package epstopdf Info: Output file is already uptodate.
File: PLOS-submission-eps-converted-to.pdf Graphic file (type pdf)
 <use PLOS-submission-eps-converted-to.pdf>
Package pdftex.def Info: PLOS-submission-eps-converted-to.pdf used on input lin
e 800.
(pdftex.def)             Requested size: 144.54pt x 23.42201pt.
 [12 <C:/Users/Administrator/Desktop/minor revision_third (1)/figures/parabolic
/Costfunction-eps-converted-to.pdf> <C:/Users/Administrator/Desktop/minor revis
ion_third (1)/figures/parabolic/Gradientnorm-eps-converted-to.pdf>]
Package epstopdf Info: Source file: <PLOS-submission.eps>
(epstopdf)                    date: 2017-04-26 12:05:10
(epstopdf)                    size: 283246 bytes
(epstopdf)             Output file: <PLOS-submission-eps-converted-to.pdf>
(epstopdf)                    date: 2017-05-04 14:59:55
(epstopdf)                    size: 15234 bytes
(epstopdf)             Command: <epstopdf --outfile=PLOS-submission-eps-convert
ed-to.pdf PLOS-submission.eps>
(epstopdf)             \includegraphics on input line 899.
Package epstopdf Info: Output file is already uptodate.
File: PLOS-submission-eps-converted-to.pdf Graphic file (type pdf)

<use PLOS-submission-eps-converted-to.pdf>
Package pdftex.def Info: PLOS-submission-eps-converted-to.pdf used on input lin
e 899.
(pdftex.def)             Requested size: 144.54pt x 23.42201pt.
 [13]
Package epstopdf Info: Source file: <PLOS-submission.eps>
(epstopdf)                    date: 2017-04-26 12:05:10
(epstopdf)                    size: 283246 bytes
(epstopdf)             Output file: <PLOS-submission-eps-converted-to.pdf>
(epstopdf)                    date: 2017-05-04 14:59:55
(epstopdf)                    size: 15234 bytes
(epstopdf)             Command: <epstopdf --outfile=PLOS-submission-eps-convert
ed-to.pdf PLOS-submission.eps>
(epstopdf)             \includegraphics on input line 975.
Package epstopdf Info: Output file is already uptodate.
File: PLOS-submission-eps-converted-to.pdf Graphic file (type pdf)

<use PLOS-submission-eps-converted-to.pdf>
Package pdftex.def Info: PLOS-submission-eps-converted-to.pdf used on input lin
e 975.
(pdftex.def)             Requested size: 144.54pt x 23.42201pt.
 [14]

AED: lastpage setting LastPage
Package epstopdf Info: Source file: <PLOS-submission.eps>
(epstopdf)                    date: 2017-04-26 12:05:10
(epstopdf)                    size: 283246 bytes
(epstopdf)             Output file: <PLOS-submission-eps-converted-to.pdf>
(epstopdf)                    date: 2017-05-04 14:59:55
(epstopdf)                    size: 15234 bytes
(epstopdf)             Command: <epstopdf --outfile=PLOS-submission-eps-convert
ed-to.pdf PLOS-submission.eps>
(epstopdf)             \includegraphics on input line 987.
Package epstopdf Info: Output file is already uptodate.
File: PLOS-submission-eps-converted-to.pdf Graphic file (type pdf)
<use PLOS-submission-eps-converted-to.pdf>
Package pdftex.def Info: PLOS-submission-eps-converted-to.pdf used on input lin
e 987.
(pdftex.def)             Requested size: 144.54pt x 23.42201pt.
 [15]
Package atveryend Info: Empty hook `BeforeClearDocument' on input line 987.
Package atveryend Info: Empty hook `AfterLastShipout' on input line 987.

("C:\Users\Administrator\Desktop\minor revision_third (1)\JZ7C16M8_A_new_Data_A
ssimilation_Method_for_High_dimensional_Models_edited.aux")
Package atveryend Info: Executing hook `AtVeryEndDocument' on input line 987.
Package atveryend Info: Executing hook `AtEndAfterFileList' on input line 987.
Package rerunfilecheck Info: File `JZ7C16M8_A_new_Data_Assimilation_Method_for_
High_dimensional_Models_edited.out' has not changed.
(rerunfilecheck)             Checksum: D41D8CD98F00B204E9800998ECF8427E;0.
 ) 
Here is how much of TeX's memory you used:
 11138 strings out of 495354
 166287 string characters out of 3183859
 309733 words of memory out of 3000000
 13961 multiletter control sequences out of 15000+200000
 14667 words of font info for 76 fonts, out of 3000000 for 9000
 14 hyphenation exceptions out of 8191
 42i,17n,43p,1298b,451s stack positions out of 5000i,500n,10000p,200000b,50000s
<d:/CTEX/MiKTeX/fonts/type1/public/amsfonts/cm/cmbx10.pfb><d:/CTEX/MiKTeX/fon
ts/type1/public/amsfonts/cm/cmbx12.pfb><d:/CTEX/MiKTeX/fonts/type1/public/amsfo
nts/cm/cmbx7.pfb><d:/CTEX/MiKTeX/fonts/type1/public/amsfonts/cm/cmbx8.pfb><d:/C
TEX/MiKTeX/fonts/type1/public/amsfonts/cm/cmbxti10.pfb><d:/CTEX/MiKTeX/fonts/ty
pe1/public/amsfonts/cm/cmex10.pfb><d:/CTEX/MiKTeX/fonts/type1/public/amsfonts/c
m/cmmi10.pfb><d:/CTEX/MiKTeX/fonts/type1/public/amsfonts/cm/cmmi5.pfb><d:/CTEX/
MiKTeX/fonts/type1/public/amsfonts/cm/cmmi7.pfb><d:/CTEX/MiKTeX/fonts/type1/pub
lic/amsfonts/cm/cmmib10.pfb><d:/CTEX/MiKTeX/fonts/type1/public/amsfonts/cm/cmr1
0.pfb><d:/CTEX/MiKTeX/fonts/type1/public/amsfonts/cm/cmr5.pfb><d:/CTEX/MiKTeX/f
onts/type1/public/amsfonts/cm/cmr7.pfb><d:/CTEX/MiKTeX/fonts/type1/public/amsfo
nts/cm/cmr8.pfb><d:/CTEX/MiKTeX/fonts/type1/public/amsfonts/cm/cmss10.pfb><d:/C
TEX/MiKTeX/fonts/type1/public/amsfonts/cm/cmsy10.pfb><d:/CTEX/MiKTeX/fonts/type
1/public/amsfonts/cm/cmsy7.pfb><d:/CTEX/MiKTeX/fonts/type1/public/amsfonts/cm/c
mti10.pfb>
Output written on JZ7C16M8_A_new_Data_Assimilation_Method_for_High_dimensional_
Models_edited.pdf (15 pages, 956403 bytes).
PDF statistics:
 413 PDF objects out of 1000 (max. 8388607)
 88 named destinations out of 1000 (max. 500000)
 18503 words of extra memory for PDF output out of 20736 (max. 10000000)
