# Supplementary material for: A new data assimilation method for high-dimensional models
Source: PLoS One. 2018 Feb 8;13(2):e0191714. doi: 10.1371/journal.pone.0191714 (PMC5805242; doi:10.1371/journal.pone.0191714)
Supplement: S7 File — This file Includes all the result and figures used in the manuscript. (ZIP) [file pone.0191714.s007.zip › minor revision/JZ7C16M8_A_new_Data_Assimilation_Method_for_High_dimensional_Models_edited.tex]

\documentclass[10pt,letterpaper]{article}
\usepackage[top=0.85in,left=2.75in,footskip=0.75in]{geometry}

% amsmath and amssymb packages, useful for mathematical formulas and symbols
\usepackage{amsmath,amssymb}

% Use adjustwidth environment to exceed column width (see example table in text)
\usepackage{changepage}

% Use Unicode characters when possible
\usepackage[utf8x]{inputenc}

% textcomp package and marvosym package for additional characters
\usepackage{textcomp,marvosym}

% cite package, to clean up citations in the main text. Do not remove.
\usepackage{cite}

% Use nameref to cite supporting information files (see Supporting Information section for more info)
\usepackage{nameref,hyperref}

% line numbers
\usepackage[right]{lineno}

% ligatures disabled
\usepackage{microtype}
\DisableLigatures[f]{encoding = *, family = * }

% color can be used to apply background shading to table cells only
\usepackage[table]{xcolor}

% array package and thick rules for tables
\usepackage{array}

% create "+" rule type for thick vertical lines
\newcolumntype{+}{!{\vrule width 2pt}}

% create \thickcline for thick horizontal lines of variable length
\newlength\savedwidth
\newcommand\thickcline[1]{%
  \noalign{\global\savedwidth\arrayrulewidth\global\arrayrulewidth 2pt}%
  \cline{#1}%
  \noalign{\vskip\arrayrulewidth}%
  \noalign{\global\arrayrulewidth\savedwidth}%
}

% \thickhline command for thick horizontal lines that span the table
\newcommand\thickhline{\noalign{\global\savedwidth\arrayrulewidth\global\arrayrulewidth 2pt}%
\hline
\noalign{\global\arrayrulewidth\savedwidth}}


% Remove comment for double spacing
%\usepackage{setspace}
%\doublespacing

% Text layout
\raggedright
\setlength{\parindent}{0.5cm}
\textwidth 5.25in
\textheight 8.75in

% Bold the 'Figure #' in the caption and separate it from the title/caption with a period
% Captions will be left justified
\usepackage[aboveskip=1pt,labelfont=bf,labelsep=period,justification=raggedright,singlelinecheck=off]{caption}
\renewcommand{\figurename}{Fig}

% Use the PLoS provided BiBTeX style
\bibliographystyle{plos2015}

% Remove brackets from numbering in List of References
\makeatletter
\renewcommand{\@biblabel}[1]{\quad#1.}
\makeatother

% Leave date blank
\date{}

% Header and Footer with logo
\usepackage{lastpage,fancyhdr,graphicx}
\usepackage{epstopdf}
\pagestyle{myheadings}
\pagestyle{fancy}
\fancyhf{}
\setlength{\headheight}{27.023pt}
\lhead{\includegraphics[width=2.0in]{PLOS-submission.eps}}
\rfoot{\thepage/\pageref{LastPage}}
\renewcommand{\footrule}{\hrule height 2pt \vspace{2mm}}
\fancyheadoffset[L]{2.25in}
\fancyfootoffset[L]{2.25in}
\lfoot{\sf PLOS}

%% Include all macros below

\newcommand{\lorem}{{\bf LOREM}}
\newcommand{\ipsum}{{\bf IPSUM}}

%% END MACROS SECTION
\usepackage{graphicx}
\usepackage{subfigure}
\usepackage{setspace}

%DIF PREAMBLE EXTENSION ADDED BY LATEXDIFF
%DIF UNDERLINE PREAMBLE %DIF PREAMBLE
\RequirePackage[normalem]{ulem} %DIF PREAMBLE
\RequirePackage{color}\definecolor{RED}{rgb}{1,0,0}\definecolor{BLUE}{rgb}{0,0,1} %DIF PREAMBLE
\providecommand{\DIFadd}[1]{{\protect\color{blue}\uwave{#1}}} %DIF PREAMBLE
\providecommand{\DIFdel}[1]{{\protect\color{red}\sout{#1}}}                      %DIF PREAMBLE
%DIF SAFE PREAMBLE %DIF PREAMBLE
\providecommand{\DIFaddbegin}{} %DIF PREAMBLE
\providecommand{\DIFaddend}{} %DIF PREAMBLE
\providecommand{\DIFdelbegin}{} %DIF PREAMBLE
\providecommand{\DIFdelend}{} %DIF PREAMBLE
%DIF FLOATSAFE PREAMBLE %DIF PREAMBLE
\providecommand{\DIFaddFL}[1]{\DIFadd{#1}} %DIF PREAMBLE
\providecommand{\DIFdelFL}[1]{\DIFdel{#1}} %DIF PREAMBLE
\providecommand{\DIFaddbeginFL}{} %DIF PREAMBLE
\providecommand{\DIFaddendFL}{} %DIF PREAMBLE
\providecommand{\DIFdelbeginFL}{} %DIF PREAMBLE
\providecommand{\DIFdelendFL}{} %DIF PREAMBLE
%DIF END PREAMBLE EXTENSION ADDED BY LATEXDIFF

\begin{document}
\vspace*{0.2in}

% Title must be 250 characters or less.
\begin{flushleft}
\begin{spacing}{2.5}
{\huge\textbf{\newline{A New Data Assimilation Method for High-dimensional Models}} % Please use "title case" (capitalize all terms in the title except conjunctions, prepositions, and articles).
}
%\newline
\end{spacing}
% Insert author names, affiliations and corresponding author email (do not include titles, positions, or degrees).
%\\
\scriptsize\textbf{Guangjie Wang}\textsuperscript{1,2},
\textbf{Xiaoqun Cao}\textsuperscript{1,2*},
\textbf{Xun Cai}\textsuperscript{1,2},
\textbf{Jingzhe Sun}\textsuperscript{1,2},
\textbf{Xiaoyong Li}\textsuperscript{1,2},
\textbf{Heng Wang}\textsuperscript{1,2}
%Name3 Surname\textsuperscript{2,3\textcurrency},
%Name4 Surname\textsuperscript{2},
%Name5 Surname\textsuperscript{2\ddag},
%Name6 Surname\textsuperscript{2\ddag},
%Name7 Surname\textsuperscript{1,2,3*},
%with the Lorem Ipsum Consortium\textsuperscript{\textpilcrow}
\\
\bigskip
\textbf{1} College of Meteorology and Oceanology, National University of Defense Technology, Changsha 410073, China,
\\
\textbf{2} College of Computer, National University of Defense Technology, Changsha 410073, China
\\
%\textbf{3} Affiliation Dept/Program/Center, Institution Name, City, State, Country
%\\
\bigskip

% Insert additional author notes using the symbols described below. Insert symbol callouts after author names as necessary.
%
% Remove or comment out the author notes below if they aren't used.
%
% Primary Equal Contribution Note
%\Yinyang These authors contributed equally to this work.

% Additional Equal Contribution Note
% Also use this double-dagger symbol for special authorship notes, such as senior authorship.
%\ddag These authors also contributed equally to this work.

% Current address notes
%\textcurrency Current Address: Dept/Program/Center, Institution Name, City, State, Country % change symbol to "\textcurrency a" if more than one current address note
% \textcurrency b Insert second current address
% \textcurrency c Insert third current address

% Deceased author note
%\dag Deceased

% Group/Consortium Author Note
%\textpilcrow Membership list can be found in the Acknowledgments section.

% Use the asterisk to denote corresponding authorship and provide email address in note below.
*caoxiaoqun@nudt.edu.cn(XQ)

\end{flushleft}
% Please keep the abstract below 300 words
\section*{Abstract}
In the variational data assimilation (VarDA), the typical way for gradient computation is using the adjoint method. However, the adjoint method has many problems, such as low accuracy, difficult implementation and considerable complexity, for high-dimensional models. To overcome these shortcomings, a new data assimilation method based on dual number automatic differentiation (AD) is proposed. The important advantages of the method lies in that the coding of the tangent-linear/adjoint model is no longer necessary and that the value of the cost function and its corresponding gradient vector can be obtained simultaneously through only one forward computation in dual number space. The numerical simulations for data assimilation are implemented for a typical nonlinear advection equation and a parabolic equation. The results demonstrate that the new method can reconstruct the initial conditions of the high-dimensional nonlinear dynamical system conveniently and accurately. Additionally, the estimated initial values can converge to the true values quickly, even if noise is present in the observations.

% Please keep the Author Summary between 150 and 200 words
% Use first person. PLOS ONE authors please skip this step.
% Author Summary not valid for PLOS ONE submissions.
%\section*{Author Summary}

%\DIFdelbegin \DIFdel{In order to }\DIFdelend \DIFaddbegin \DIFadd{To }\DIFaddend

%\linenumbers

% Use "Eq" instead of "Equation" for equation citations.
\section*{Introduction}
The accuracy of numerical weather prediction (NWP) depends on
exact initial and boundary conditions and perfect prediction
models. In recent years, with the development of numerical  models, the quality of the initial conditions has become the bottleneck of the accuracy of
NWP~\cite{bib1}. To provide accurate and reasonable initial conditions for
NWP, data assimilation is an effective method. Data assimilation
derives from the objective analysis of initial values, and it has now
become a novel technique that effectively uses considerable
unconventional sources of information  (such as satellite and radar data)\cite{bib2}. By combining a mathematical model with irregularly distributed observations through a computer
program, a coordinated relationship between the data and the model is
constructed according to some algorithms, from which the most likely
values on regular grid points can be obtained. Therefore, it has
minimal errors in the analytical results and can provide initial
conditions for prediction models \cite{bib3}. In addition, data assimilation
can not only effectively improve the accuracy of prediction models but
also reduce the uncertainty of the initial conditions; therefore, data
assimilation occupies an important position in ocean and atmospheric
sciences\cite{bib4}. Currently, the methods of data assimilation are
primarily divided into two categories: the first is sequential data
assimilation methods\cite{bib5}, such as Kalman filter (KF), extended Kalman
filter, ensemble Kalman filter (EnKF) and particle filter. The second
is VarDA methods\cite{bib6,bib7,bib8,bib9,bib10}, including 3D and 4D VarDA methods
(3D/4D-Var). The latter is the extension of the former in the time
dimension, and its performance is considerably better. In addition, 4D-Var is the
most advanced method for ocean and weather prediction, and it has
achieved great success in improving the accuracy of numerical
predictions. 4D-Var is essentially a large-scale optimization problem,
whose constraint conditions are differential equations. When solving
the problems, the value of the gradient vector for the cost function
needs be provided for optimization algorithms, which can be achieved
by the reverse integration of the adjoint model\cite{bib11,bib12}. Since 4D-Var
needs to solve the adjoint model, the amount of computation is
particularly large. To reduce the computation cost, an incremental
method, which requires the tangent-linear model, is often
used. However, the tangent-linear and adjoint models are essentially a
first-order differential mode of the nonlinear physical system
equation. For complex models, the development of differential models
in a manual way is a difficult task\cite{bib11,bib12}, and the incremental
method does not guarantee the convergence of the results. Moreover,
the coding of the adjoint operator is a very complex and heavy task,
and the parametrization of the physical process will lead to discontinuity of the cost function.

\par In fact, the key issue of VarDA to be solved is to calculate the
partial derivative of the cost function on control variables (such as
the initial value or certain parameters). Generally, there is an
implicit nonlinear relationship between the cost function and the
unknown parameter, both of which are typically connected by ordinary or
partial differential equations. The numerical method that is commonly
used to solve partial derivatives is the difference method, but the
choice of the difference step is problematic. In particular, for
high-dimensional models, the computation cost  of the difference method
is far greater than that of the adjoint method\cite{bib12}. Moreover, since
the initial values of multiple points are needed, it is easy to
generate errors. At present, many data assimilation methods have
advantages for low-dimensional nonlinear systems, but for
high-dimensional nonlinear systems, their results are not as
optimistic. For example, the computation cost  is large, the calculation accuracy is not high and even the problems cannot be resolved in some situations.
To calculate partial derivatives precisely, Lyness and Moler\cite{bib13} proposed the
complex variable differential method (CVD), whose main idea is to
convert the calculation process of derivatives into the calculation
process in the field of complex numbers. Cao et al.\cite{bib14} applied the CVD
method to data assimilation problems. A new data assimilation method
based on dual number theory was proposed by Cao, Huang et al.\cite{bib15},
and its effectiveness was verified in low-dimensional nonlinear
dynamical systems and data assimilation problems of non-differentiable
prediction models. However, both aforementioned methods have not been applied to
high-dimensional nonlinear dynamical systems and data assimilation
problems. Due to the high-dimensional optimization problems whose
constraint conditions are nonlinear dynamical prediction models, the
gradient of the cost function is difficult to calculate, and thus, a
data assimilation method based on dual number AD is proposed. In
dual number space, both the function value and the gradient vector value
can be accurately obtained by solving differential equations with a numerical solution and calculating the cost function. Therefore, compared to the VarDA method based on the adjoint equation, it has some obvious advantages.
\par The remainder of this paper is organized as follows. First, the
dual number theories and algorithm rules are introduced. Second, a new data assimilation algorithm for high-dimensional numerical models is developed by combining accurate gradient information from dual number AD with the classical optimization algorithm. Third, numerical simulations for data assimilation are implemented for a typical nonlinear advection equation and for a parabolic partial differential equation. Finally, a short conclusion is given.

%\begin{eqnarray}
%\label{eq:schemeP}
%	\mathrm{P_Y} = \underbrace{H(Y_n) - H(Y_n|\mathbf{V}^{Y}_{n})}_{S_Y} + \underbrace{H(Y_n|\mathbf{V}^{Y}_{n})- H(Y_n|\mathbf{V}^{X,Y}_{n})}_{T_{X\rightarrow Y}},
%\end{eqnarray}
\section*{Data assimilation based on dual number automatic differentiation}
\subsection*{Introduction of dual numbers}
% For figure citations, please use "Fig" instead of "Figure".
The dual number is defined as:
\begin{equation}\label{eq:1}
\hat{x}=x+\varepsilon x'
\end{equation}
where $x$ is the real part and $x'$ is the dual part. Both $x$ and
$x'$ are real numbers. The dual label $x'$ does not indicate any
specific value but rather the nature of $\varepsilon\neq0$ and
$\varepsilon^{n}=0 (n>1)$\cite{bib16,bib17}. For convenient expression, Eq (\ref{eq:1}) can be written in the form
 such that $\hat{x}=<x,\varepsilon x'>$. The equal conditions of
two dual numbers are that their real and dual parts are all equal. The
dual number is 0 when the real part and the dual part are all 0. The
module of a dual number is defined as $|\hat{x}|=x$, which can be
positive or negative. The conjugate number of a dual number $\hat{x}$
is $\hat{x}^{*}=x-\varepsilon x'$; thus, $\hat{x}\hat{x}^{*}=x^{2}$. If $x$ and $x'$ are extended to a vector, a dual number can be extended to dual vectors. In some special case of data assimilation, the cost function $J(\emph{\textbf{x}}_{0})$ is a scalar and $\emph{\textbf{x}}_{0}$ is a multi-dimensional vector to be estimated; therefore, the dual number is written in the following form: $\hat {\emph{\textbf{x}}} = x + {\varepsilon _1}{x'_1} + {\varepsilon _2}{x'_2} +  \cdots  + {\varepsilon _n}{x'_n} = x + \boldsymbol{\varepsilon}  \cdot {\bf{z'}}$. The $\varepsilon_{i}$ of each component in the dual label vector
$\boldsymbol{\varepsilon}  = ({\varepsilon _1},{\varepsilon _2}, \cdots ,{\varepsilon _n})$ has the same properties as the dual label $\varepsilon$, and $\varepsilon_{i}\varepsilon_{j}=0$.

The dual number concept and its theory have been proposed for more than 100 years, but until the
1980s, dual number theory was applied to robot kinematics, spatial structures and other kinematic and dynamic problems\cite{bib18,bib19}. In recent years, dual number theory has opened up a new way for calculating the derivative information accurately and efficiently\cite{bib20,bib21}.

% Place figure captions after the first paragraph in which they are cited.
%\begin{figure}[!h]
%\caption{{\bf Bold the figure title.}
%Figure caption text here, please use this space for the figure panel descriptions instead of using subfigure commands. A: Lorem ipsum dolor sit amet. B: Consectetur adipiscing elit.}
%\label{fig1}
%\end{figure}
\subsection*{Dual number automatic differentiation algorithm}
% For figure citations, please use "Fig" instead of "Figure".
Using the properties of the dual number, the algebraic operations in the
real number field can be extended to dual number space. Assume that
two dual numbers are $\hat m = m + \varepsilon m'$ and $\hat n = n +
\varepsilon n'$ and that their sum, difference and multiplication will be as follows\cite{bib21}:
\begin{equation}
(m + m'\varepsilon ) \pm (n + n'\varepsilon ) = (m \pm n) + (m' \pm n')\varepsilon
\end{equation}
\begin{equation}\label{eq:3}
(m + m'\varepsilon ) \times (n + n'\varepsilon ) = mn + mn'\varepsilon  + nm'\varepsilon  + m'n'{\varepsilon ^2} = mn + (mn' + nm')\varepsilon
\end{equation}
In Eq (\ref{eq:3}), $m'n'{\varepsilon ^2}$ is omitted, not because $m'$
and $n'$ are too small but because the square of $\varepsilon$ is 0\cite{bib17}. The dual number multiplication represented by Eq (\ref{eq:3}) is exactly equal, and there are no truncation errors. In the same way, all of the following for dual number algorithms are strictly correct, and there are no approximations or assumptions. Next, considering the dual number polynomial operation, Eq (\ref{eq:4}) provides a polynomial representation in real number space:
\begin{equation}\label{eq:4}
P(x) = {p_0} + {p_1}x + {p_2}{x^2} +  \cdots  + {p_n}{x^n}
\end{equation}
where ${p_0},{p_1},{p_2}, \cdots ,{p_n}$ are multinomial
coefficients. Replacing the real number $x$ with the dual number $\hat
x =  < x,x' >  = x + x'\varepsilon $ in Eq (\ref{eq:4}) and simultaneously
using the rules of dual number addition and multiplication, it is easy to prove the formula as follows:
\begin{align}
P(\hat x) =& {p_0} + {p_1}(x + x'\varepsilon ) + {p_2}{(x + x'\varepsilon )^2} +  \cdots  + {p_n}{(x + x'\varepsilon )^n} \nonumber\\
 =& {p_0} + {p_1}x + {p_2}{x^2} +  \cdots  + {p_n}{x^n} + {p_1}x'\varepsilon  + 2{p_2}xx'\varepsilon  +  \cdots  + n{p_n}{x^{n - 1}}x'\varepsilon \nonumber \\
 =& P(x) + {P^{(1)}}(x)x'\varepsilon\nonumber \\
 =& < P(x),{P^{(1)}}(x)x' >
\end{align}
where $P^{(1)}$ represents the first-order derivative of the real
polynomial $P(x)$ on a real variable $x$. $x'$ is the seed number,
which can take any value. Clearly, if $x'=1$, then the dual part is
the exact value of the first-order derivative ${{dP(x)}
  \mathord{\left/{\vphantom {{dP(x)} {dx}}}
    \right.\kern-\nulldelimiterspace} {dx}}$. The other basic algebras and new algorithms of standard functions in dual number space are detailed in the literature\cite{bib21}.
\par For other basic functions, their dual number operation relation can be given by a similar derivation method, and the general two-variable basic function $F$ is as follows:
\begin{equation}\label{eq:6}
F(\hat x,\hat y) = F( < x,x' > , < y,y' > ) =  < F(x,y),{F_x}(x,y)x' + {F_y}(x,y)y' >
\end{equation}
In Eq (\ref{eq:6}), ${F_x}$ is the partial derivative of the function $F$ on the independent variable $x$. $F_{y}$ is the partial derivative of the function $F$ on the independent variable $y$. Eq (\ref{eq:6}) can be further extended to the case where the independent variable is the dual number vector $\hat{\emph{\textbf{x}}} = \emph{\textbf{x}} + \varepsilon \emph{\textbf{x}}'$:
\begin{equation}
F(\hat {\emph{\textbf{x}}}) = F(\emph{\textbf{x}} + \varepsilon \emph{\textbf{x}}') =  < F(\emph{\textbf{x}}),\nabla F(\emph{\textbf{x}}) \cdot \emph{\textbf{x}}' >
\end{equation}
where $\emph{\textbf{x}}$ and $\emph{\textbf{x}}' \in {R^n}$ are all
multi-dimensional vectors. When the above basic arithmetic operations
and functions act on mixed independent variables, such as the
dual number $<x,x'>$ and real number $c$, the first step is to rewrite
the real number $c$ into the dual number $ < c,0 > $, and the second is to
calculate it according to the above algorithms. The derivative of any
function $F(x)$ at point $x_{0}$ can be obtained by calculating $F( <
{x_0},1 > )$ at $ < {x_0},1 > $ in dual number space directly, and the
result is $ < F({x_0}),F'({x_0}) > $. Likewise, as for the function
$F(\emph{\textbf{x}})$, whose independent variable is vector
$\emph{\textbf{x}} \in {R^n}$, the directional derivative in direction
$\emph{\textbf{x}}' \in {R^n}$ at point ${\emph{\textbf{x}}_0}$ can be
derived by calculating function $F( <
{\emph{\textbf{x}}_0},\emph{\textbf{x}}' > )$ in dual number space
directly, and the result is $ < F({\emph{\textbf{x}}_0}),\nabla
F({\emph{\textbf{x}}_0}) \cdot \emph{\textbf{x}}' > $. In conclusion,
the derivative value of independent variables can be obtained
simultaneously when calculating the function value in dual number
space, which achieves the function of automatic differentiation. At
the same time, truncation errors will not be introduced because it
avoids the difference operation, which results in machine accuracy
when it is implemented on a computer.

\subsection*{A new data assimilation method}
% For figure citations, please use "Fig" instead of "Figure".
In the derivative computing method based on dual number automatic
differentiation, for any cost function $J(x)$ that takes real variable
$x$ as the independent variable, a dual variable is first constructed
by taking $x$ as the real part and taking $\varepsilon x'$ (the
$\varepsilon$ is the dual label and take $x' = 1$) as the dual
part. Second, the dual variable is substituted into the cost
function. Thus, the real variable function $J(x)$ can be transformed
into the dual function $\hat J(\hat x)$, which takes the dual number
$\hat{x}$ as the independent variable. Finally, the dual function
$\hat J(\hat x)$ is expanded as a Taylor series:
\begin{align}\label{eq:8}
\hat J(\hat x)  &=  J(x) + \varepsilon x'\frac{{J'(x)}}{{1!}} + {\varepsilon^2}{{x'}^2}\frac{{J''(x)}}{{2!}} +  \cdots  + {(\varepsilon x')^n}\frac{{{J^n}(x)}}{{n!}} +  \cdots \nonumber \\
               & =   < J(x),{\nabla _x}J >
\end{align}
Due to ${\varepsilon ^n} = 0$($n > 1$), high-order remainders that are greater than second order on the right-hand side of Eq (\ref{eq:8}) can be omitted, and the real part and the dual part on both sides of the equation are strictly equal. It can be shown as follows:
\begin{equation}\label{eq:9}
J(x) = {\mathop{\rm Re}\nolimits} [\hat J(\hat x)],{\nabla _x}J = {\mathop{\rm Du}\nolimits} [\hat J(\hat x)]
\end{equation}
In Eq (\ref{eq:9}), ${\mathop{\rm Re}\nolimits} [\begin{array}{*{20}{c}}
{}
\end{array}]$ and ${\mathop{\rm Du}\nolimits} [\begin{array}{*{20}{c}}
{}
\end{array}]$ represent the real part and the dual part of the dual
function, respectively. From Eq (\ref{eq:9}), if we want to calculate the
first-order derivative of the cost function on the control variable,
we only need to replace the independent variables in the cost function
of the real number with the corresponding dual variables. After
calculating the value of the function, which is in
dual number form, the first-order derivative of the cost function on this
independent variable can be obtained by taking its dual part. If there
are no other error sources, the accuracy of the first-order derivative
for the cost function based on dual number automatic differentiation is not affected by the accuracy of the computer. Therefore, it can be considered that the derivative of the function in Eq (\ref{eq:9}) is the accurate numerical solution\cite{bib20,bib21}.
\par For the 2-D control vector $\emph{\textbf{x}} = ({\hat x_1},{\hat
  x_2}) = ( < {x_1},{x'_1} > , < {x_2},{x'_2} > )$, the dual function
$\hat {J}(\hat{\emph{\textbf{x}}})$ is expanded as a Taylor series:
\begin{align}\label{eq:10}
\hat J(\hat{\emph{\textbf{x}}}) =& J(\emph{\textbf{x}}) + \varepsilon {{x'}_1}\frac{{{\nabla _{{x_1}}}J(\emph{\textbf{x}})}}{{1!}} + \varepsilon {{x'}_2}\frac{{{\nabla _{{x_2}}}J(\emph{\textbf{x}})}}{{1!}} \nonumber \\
 & + \frac{{{\varepsilon ^2}}}{{2!}}\left( {{{x'}_1}^2\frac{{{\partial ^2}J}}{{\partial x_1^2}} + {{x'}_1}{{x'}_2}\frac{{{\partial ^2}J}}{{\partial {x_1}\partial {x_2}}} + {{x'}_2}^2\frac{{{\partial ^2}J}}{{\partial x_2^2}}} \right) +  \cdots
\end{align}
High-order remainders that are greater than second order on the right-hand side of Eq (\ref{eq:10}) can be omitted by using the property of $\varepsilon^{n}=0 (n>1)$. At the same time, the value of the seed number is ${x'_1} = {x'_2} = 1$; thus, the real part and the dual part on both sides of the equation are strictly equal. It can be shown as follows:
\begin{equation}\label{eq:11}
J(\emph{\textbf{x}}) = {\mathop{\rm Re}\nolimits} [\hat J(\hat {\emph{\textbf{x}}})],{\nabla _\emph{\textbf{x}}}J = {\mathop{\rm Re}\nolimits}[\hat J(\hat {\emph{\textbf{x}}})]
\end{equation}
For the multi-dimensional control vector, an expression that is similar to Eq (\ref{eq:11}) can be obtained.
\par Dual number differentiation can solve the derivative problem of strongly nonlinear and implicit functions that cannot be solved by the general analytical method, which only requires one forward
computation in dual number space. Moreover, for high-dimensional situations, the computation cost  and errors are considerably less than in the conventional difference method. After obtaining the cost function gradient of the unknown initial state vector, a suitable descent algorithm is selected to optimize the parameters of each unknown parameter according to the following Eq (\ref{eq:12}):
\begin{equation}\label{eq:12}
x_j^{i + 1} = x_j^i - {\nabla _{{x_j}}}J\left| {_{{x^i}}} \right. \cdot \rho _j^{i + 1},j = 1,2, \cdots ,n
\end{equation}
 $\rho _j^{i + 1}(j = 1,2, \cdots ,n)$ represents the $i$th iteration step, whose size is determined by the descent algorithm. When the value of $i$ is 0, ${\emph{\textbf{x}}^i}$ represents the initial guess of the unknown initial state vector. The initial state vector of the high-dimensional nonlinear dynamic prediction model can finally be determined by using Eq (\ref{eq:12}). The specific process of data assimilation based on dual number automatic differentiation is shown in Fig \ref{fig:1}, and the specific processing steps are as follows:
\begin{figure}[!b]
\centering
\includegraphics[width = 0.7\textwidth]{figures/flow.jpg}\\
\caption{The flow diagram of data assimilation using the dual number AD method.}
\label{fig:1}
\end{figure}
\par Step 1: First, a difference scheme (such as the upwind
scheme) is used to achieve the numerical procedure for solving
differential equations. Second, based on dual number rules in
dual number space, the relevant procedures (including the prediction
model, the observation operator, the cost function and so forth) are modified, which can be suitable for the numerical calculation of dual number space.
\par Step 2: Provide the initial guess $\hat{\emph{\textbf{u}}}^0$ of the initial state vector.
\par Step 3: Using the provided guess value, the cost function and the gradient vector are calculated by using the automatic differentiation of the dual number theory, and the specific steps are as follows:

\par (3a) For each component of the initial state vector, the seed is 1, and the real number is transformed into the dual number. Moreover, the initial state vector is constructed in the form of ${\hat{ \emph{\textbf{u}}}^i} = ( < u_1^i,{\emph{\textbf{e}}_1} > , < u_2^i,{\emph{\textbf{e}}_2} > , \cdots , < u_n^i,{\emph{\textbf{e}}_n} > )$, where $\emph{\textbf{e}}_j$ represents the multi-dimensional unit vector whose $j$th component is 1.

\par (3b) The dual number vector $\hat{\emph{\textbf{u}}}^{i}$ is used
as the initial condition of the high-dimensional nonlinear dynamic prediction model,
and the procedure implemented in the first step is used to perform a
forward integration in dual number space. In this way, the evolution
track of system state $\hat{\emph{\textbf{x}}}(t)$ in dual number form
will be obtained, where the real part and the dual part of $\hat{\emph{\textbf{x}}}(t)$ represent the value of the state vector $\emph{\textbf{x}}(t)$ and the derivative of $\emph{\textbf{x}}(t)$ on the initial state vector $\emph{\textbf{u}}$ at different time steps, respectively.

\par (3c) The value of the cost function in dual number space will be
calculated by using $\hat{\emph{\textbf{x}}}(t)$ and observation data
$\emph{\textbf{y}}^{obs}(t)$. Then, the value of the cost function
will be calculated according to Eq (\ref{eq:11}), whose gradient of the
initial state vector component is calculated in the same way.

\par Step 4: Using the gradient information of the cost function and combined with the typical
gradient method, the step size $\rho _j^{i + 1}$ is obtained. According to Eq (\ref{eq:12}), the initial state
vector of each component is iterated, and the new estimated value $\emph{\textbf{u}}^{i+1}$ is derived.
If the termination conditions (such as reaching the convergence accuracy or maximum iteration number that is set in advance) of the procedure are met, the procedure will stop, and the estimated value of the initial state vector will be derived at the same time. If the termination conditions are not met, using the value of the new initial state vector $\emph{\textbf{u}}^{i+1}$, a new iterative loop will start from the third step. To reduce the computation cost , this study uses the usual convergence
criterion: the difference of the cost function gradient norm between
two consecutive iterations is less than the pre-specified threshold
$\left\| {{\nabla _{{u^i}}}J} \right\| - \left\| {{\nabla _{{u^{i +
          1}}}}J} \right\| < {10^{ - 6}}$. In such situations, the
calculation error is less than the machine error.

% Results and Discussion can be combined.
\section*{Results}
\subsection*{Data assimilation for the nonlinear advection equation}
To illustrate the usefulness of the new data assimilation method based on dual number automatic differentiation for high-dimensional models, numerical experiments are implemented for the nonlinear advection equation as an example. The nonlinear advection equation\cite{bib22,bib23} is shown as follows:
\begin{align}\label{eq:13}
 & \frac{{\partial u}}{{\partial t}} + u\frac{{\partial u}}{{\partial x}} = {0_{}}(0 \le x \le L,0 \le t \le T) \nonumber  \\
 & u\left| {_{x = 0}} \right. =  - 3\sin (t\pi /6)
\end{align}
In Eq (\ref{eq:13}), $u$ is a physical quantity, $x$ is the horizontal
space, and $t$ is the time. $L$ and $T$ are the space and time range
of the nonlinear advection equation, respectively. The second equation
is the boundary condition. The specific physical significance of this
formula can be found in the literature\cite{bib22,bib23}. The standard explicit
difference scheme, namely, the upwind scheme, is used to discretize the equations:
\begin{align}
& u_j^{k + 1} = u_j^k - u\Delta t(u_j^k - u_{j - 1}^k)/\Delta x \nonumber \\
& u_0^k =  - 3\sin (k\Delta t\pi /6)
\end{align}
where the space index of $x$ is $j = 1,2, \cdots ,J$. $k = 0,1, \cdots
,M$ is the time index. The variable $u_j^k$ is used to approximate the
physical quantity $u(k\Delta t,j\Delta x)$ of discrete
points. Moreover, there are $\Delta t = (T/M)$ and $\Delta x =
(L/J)$. The state vector is defined as $\emph{\textbf{u}} =
{({u_{\Delta x}},{u_{2\Delta x}},...,{u_{(N - 1)\Delta x}},{u_{N\Delta
      x}})^T}$. The goal of data assimilation is to estimate the
unknown initial state ${\emph{\textbf{u}}_0} = {(u_{0,\Delta
    x}^{},u_{0,2\Delta x}^{},...,u_{0,(N - 1)\Delta x}^{},u_{0,N\Delta
    x}^{})^T}$ from a certain number of observation data
$\emph{\textbf{u}}_i^{obs} = {(u_{i,\Delta x}^{obs},u_{i,2\Delta
    x}^{obs},...,u_{i,(N - 1)\Delta x}^{obs},u_{i,N\Delta
    x}^{obs})^T}$ $(i = 1,2, \cdots ,N)$ for a discrete distribution. In this experiment, the value of $\emph{N}$ is $\emph{N}=12$.

\par In the numerical experiment, the upwind scheme is first used to
solve the nonlinear advection equation. Second, the numerical
procedure for calculating the cost function (shown in Fig \ref{fig:2}) is
achieved. Third, its procedure is modified (shown in Fig \ref{fig:3}), which is
based on dual number rules in dual number space. The acquisition
process of the observation data is as follows: the initial state
vector is $\emph{\textbf{u}}_0^{} = {(u_{0,\Delta x}^{},u_{0,2\Delta
    x}^{},...,u_{0,(N - 1)\Delta x}^{},u_{0,N\Delta x}^{})^T}$. The
true initial value is $u_{0,j\Delta x}^{obs} = 3\sin {(j\Delta x\pi
  /6)^{}}$ $(j = 1,2,...,N)$. The time interval is [0, 0.5], and the
time step is $\Delta t = 0.001$. The space grid distance is $\Delta x
= 1.0$. The state value of $u$ in discrete time series is derived by
numerical integration, and then Gaussian observation noise
$N(0,{\sigma _o})$ are superimposed to form the observation data. The
mean value and standard deviation of the noise are $0$ and
$\sigma_{0}$, respectively. If the background information is not
considered, the cost function in discrete form is defined as follows:
\begin{equation}\label{eq:15}
\hat J(\hat {\emph{\textbf{u}}}) = \frac{1}{2}\sum\limits_{i = 1}^N {{{\left\| {{{\emph{\textbf{u}}}_i} - {\emph{\textbf{u}}}_i^{obs}} \right\|}^2}}
\end{equation}
\begin{figure}[!b]
\includegraphics[width = 0.8\textwidth, height=0.4\textwidth]{figures/cost1.jpg}\\
\caption{The procedure for calculating the cost function of the nonlinear advection equation in dual number space.}
\label{fig:2}
\end{figure}
\begin{figure}[!b]
%\centering
\includegraphics[width = 0.8\textwidth,height=0.4\textwidth]{figures/model1.JPG}\\
\caption {The model procedure of the nonlinear advection equation in dual number space.}
\label{fig:3}
\end{figure}

In Eq (\ref{eq:15}), $N$ represents the number of observations, and ${\left\|  \cdot  \right\|^2}$ represents
the Euclidean norm. The initial guess of the unknown initial state vector is ${\emph{\textbf{u}}_0} = (1.0,1.0, \cdots ,1.0)$. In the process of the iterative estimation for the unknown initial state vector, to update the unknown vector $\emph{\textbf{u}}$ every time, the dual number vector ${\hat {\emph{\textbf{u}}}}_i = ( < u_{i,1}^{},{e_1} > , < u_{i,2}^{},{e_2} > ,..., < u_{i,12}^{},{e_{12}} > )$
has to first be constructed, where $\emph{\textbf{e}}_{j}(j=1,2,\cdots,12)$ represents the 12-D unit vector whose $j$th component is 1, and it is input into the numerical model of the nonlinear advection equation to make a forward $(0\rightarrow T)$ integration. Second, the cost function $\hat{J}(\hat {\emph{\textbf{u}}})$ is calculated in dual number space. Third, the real part and the dual part are taken as the values of the cost function $J$ and the gradient vector $\nabla_{\emph{\textbf{u}}}J$, respectively. Finally, the conjugate gradient algorithm is used to update the value of the initial state vector [14]. To verify the effectiveness of the new method, the state variables from the 4th time step to the 15th time step are selected as the observation data in the numerical experiment.
\begin{figure}[t]
\subfigure[]
{\label{fig:4-a}
   \begin{minipage}{0.5\textwidth}
       \centering
      \includegraphics[width = 1.0\textwidth]{figures/nolinear/nonline1.eps}
   \end{minipage}}
\subfigure[]
{\label{fig:4-b}
   \begin{minipage}{0.5\textwidth}
      \centering
      \includegraphics[width = 1.0\textwidth]{figures/nolinear/nonline4.eps}
   \end{minipage}}
   \subfigure%[Initial state $u_{0,7\Delta x}$]
{\label{fig:4-c}
   \begin{minipage}{0.5\textwidth}
     \centering
      \includegraphics[width = 1.0\textwidth]{figures/nolinear/nonline7.eps}
   \end{minipage}}%
   \subfigure[]
{\label{fig:4-d}
   \begin{minipage}{0.5\textwidth}
     \centering
      \includegraphics[width = 1.0\textwidth]{figures/nolinear/nonline10.eps}
   \end{minipage}}
%   \captionsetup{justification=centering}
   \caption{\textbf{The change of initial state ${\emph{\textbf{u}}_0}$ with iteration number.} (a) Initial state $u_{0,\Delta x}$; (b) Initial state $u_{0,4\Delta x}$; (c) Initial state $u_{0,7\Delta x}$; (d) Initial state $u_{0,10\Delta x}$.}
   \label{fig:4}
\end{figure}

\par Figs \ref{fig:4} and \ref{fig:5} present the experimental results of data assimilation
for the nonlinear advection equation without observation noise. Figs
\ref{fig:4-a}--\ref{fig:4-b} present the change of the value for unknown initial state
quantities ${u_{0,\Delta x}}$, ${u_{0,4\Delta x}}$, ${u_{0,7\Delta
    x}}$ and ${u_{0,10\Delta x}}$ in the iterative estimation process,
respectively. It can be observed from the figures that the iterative
value converges to the true value, and the other eight points have
similar results. To avoid redundancy, the results of the other eight
points are not presented. Fig \ref{fig:5-a} shows the change of the cost function
$J(u)$ with iteration number, and Fig \ref{fig:5-b} shows the change of the gradient
norm $\left\| {{\nabla _u}J} \right\|$ with iteration number. It can
be observed from the figure that the cost function achieves
convergence after the 10th iteration. The value of the unknown initial
state vector $\emph{\textbf{u}}$ is rounded to the 6th decimal
place. The results are presented in Table \ref{table1}. As shown in Table \ref{table1}, the
estimated value is very close to the true value. Theoretically, when
the gradient norm of the cost function on control variables is 0, the
unknown initial state vector can take the optimal estimate. By analysing the
experimental results, the following conclusions are obtained: in the
case without background information and only using minimal observation
information, the data assimilation method based on dual number
automatic differentiation can accurately estimate the initial state of
the nonlinear advection equation, and its estimation accuracy reaches $O({10^{ - 6}})$.
\begin{figure}[t]
\subfigure[]
{\label{fig:5-a}
   \begin{minipage}{0.5\textwidth}
       \centering
      \includegraphics[width = 1.0\textwidth]{figures/nolinear/Costfunction.eps}
   \end{minipage}}
\subfigure[]
{\label{fig:5-b}
   \begin{minipage}{0.5\textwidth}
      \centering
      \includegraphics[width = 1.0\textwidth]{figures/nolinear/Gradientnorm.eps}
   \end{minipage}}
   \caption{\textbf{The change of the cost function and gradient norm with iteration number.} (a) The cost function $J(\emph{\textbf{u}})$; (b) The gradient norm $\left\| {{\nabla _{{u}}}J} \right\|$.}
   \label{fig:5}
\end{figure}

\begin{table}[!b]
\begin{adjustwidth}{-2.25in}{0in} % Comment out/remove adjustwidth environment if table fits in text column.
\centering
\caption{
{\bf The results of data assimilation for the nonlinear advection equation under different levels of observation noise (The iteration number is 10).}}
\begin{tabular}{|c|c|c|c|c|c|c|c|}
\hline
%\multicolumn{4}{|l|}{\bf Heading1} & \multicolumn{4}{|l|}{\bf Heading2}\\ \thickhline
{}& $u_{0,\Delta x} $
  & $u_{0,2\Delta x}$
  & $u_{0,3\Delta x}$
  & $u_{0,4\Delta x}$
  & $u_{0,5\Delta x}$
  & $u_{0,6\Delta x}$
  & $J$ \\ \hline

True value & 1.5000000 & 2.5980763 & 3.0000000 & 2.5980762 & 1.5000002 &-0.0000002 & $\backslash$ \\ \hline

${\sigma _o} = 0.0$ & 1.5000000 & 2.5980763 & 3.0000000	& 2.5980763 & 1.5000002 & -0.0000004 &
  5.3{$\times$}$10^{-12}$  \\ \hline

${\sigma _o} = 0.1$ & 1.5129420	& 2.5967695	& 3.0089850	& 2.5938779	& 1.4849668	& 0.0041435	& 0.6717583 \\ \hline

${\sigma _o} = 0.2$ & 1.4535858	& 2.6274088	& 2.9734110	& 2.5785737	& 1.4725619	& -0.014866	&
2.8869303	 \\ \hline

{}& $u_{0,7\Delta x}$
  & $u_{0,8\Delta x}$
  & $u_{0,9\Delta x}$
  & $u_{0,10\Delta x}$
  & $u_{0,11\Delta x}$
  & $u_{0,12\Delta x}$
  & $J$ \\ \hline

True value & -1.5000000 & -2.5980763 & -3.0000000 & -2.5980763 & -1.4999993 & -0.0000005 & $\backslash$ \\ \hline

${\sigma _o} = 0.0$ & -1.5000002 & -2.5980764 & -3.0000000 & -2.5980765	& -1.4999992 & 0.0000005 &	 5.3{$\times$}$10^{-12}$  \\ \hline

${\sigma _o} = 0.1$ & -1.4738869 & -2.6116443 &	-2.9905323 & -2.6209158	& -1.4825408 & 0.0177094 &	 0.6717583  \\ \hline

${\sigma _o} = 0.2$ & -1.5067966 & -2.6231179 &	-3.0218678 & -2.5734933 & -1.5258349 & -0.0271324 &	 2.8869303  \\ \hline

%${\sigma _o} = 0.0\]$ & cell2 row 3 & cell3 row 3 & cell4 row 3 & cell5 row 3 & cell6 row 3 & cell7 row 3 & cell8 row 3\\ \hline
\end{tabular}
%\begin{flushleft} Table notes Phasellus venenatis, tortor nec vestibulum mattis, massa tortor interdum felis, nec pellentesque metus tortor nec nisl. Ut ornare mauris tellus, vel dapibus arcu suscipit sed.
%\end{flushleft}
\label{table1}
\end{adjustwidth}
\end{table}
% Place tables after the first paragraph in which they are cited.
\par Table \ref{table1} shows the estimated value of the initial condition, the final value of the
cost function and the iteration number for the nonlinear advection
equation under different levels of observation noise. As shown in
Table \ref{table1}, when there are no observation errors, the estimation accuracy
of the unknown initial states is the highest. Moreover, each initial
state quantity can be accurate to the 6th decimal place, which
verifies the effectiveness of the data assimilation method based on
dual number automatic differentiation in estimating the unknown
initial state for high-dimensional nonlinear physical systems. In
addition, with increasing observation errors, the accuracy of data
assimilation decreases, but the iterative estimation results still
converge to the true value. When the standard deviation of the
observation errors is ${\sigma _o} = 0.2$, the results of data
assimilation are still close to the true value, and it can be accurate
to the first decimal place, which demonstrates that the new data assimilation method based on dual number automatic differentiation is capable of removing noise in the observations when working with high-dimensional models.
\par It is noteworthy that Figs \ref{fig:4} and \ref{fig:5} show a spike in the iteration process. This is because the descent algorithm obtains the iteration step according to the gradient information of the cost function every iteration, the iteration step is not a constant. If the iteration step is not appropriate in the iteration process, there may be a spike. In the next iteration, the descent algorithm will adjust the iteration step according to the gradient information of the cost function  until the difference of the cost function gradient norm between two consecutive iterations is less than the pre-specified threshold. The spike is due to the descent algorithm and not due to the dual number approach, and it will not influence the final convergence result.

\subsection*{Data assimilation for the parabolic equation}
To further illustrate the usefulness of the new data assimilation method for high-dimensional models, this part takes the heat conduction equation as an example. This equation\cite{bib24} is shown as follows:
\begin{align}\label{eq:16}
& \frac{{\partial u}}{{\partial t}} = \sigma \frac{{{\partial ^2}u}}{{\partial {x^2}}},(0 < x < L,0 < t < T) \nonumber \\
& u\left| {_{x = 0}} \right. = 0,\begin{array}{*{20}{c}}
{}
\end{array}u\left| {_{x = L}} \right. = 0
\end{align}
In Eq (\ref{eq:16}), $u$ is the state variable of temperature and $\sigma$
is the heat conduction coefficient, which is a constant.  The specific physical significance of this formula can be found in the literature\cite{bib24}. The discrete heat conduction equation is as follows:
\begin{align}
& u_j^{k + 1} = u_j^k + {{\sigma \Delta t(u_{j - 1}^k - 2u_j^k + u_{j + 1}^k)} \mathord{\left/
 {\vphantom {{\sigma \Delta t(u_{j - 1}^k - 2u_j^k + u_{j + 1}^k)} {\Delta {x^2}}}} \right.
 \kern-\nulldelimiterspace} {\Delta {x^2}}} \nonumber \\
& u_0^{k} = 0,u_J^{k} = 0
\end{align}
where the variable $u^{k}_{j}$ is used to approximate the state variable of the temperature $u(k\Delta t,j\Delta x)$ of discrete points. The state vector and the goal of data assimilation are the same as the first experiment, but the value of $\emph{N}$ is $\emph{N}=6$ in this experiment.

\par In the numerical experiment, the procedure, the cost function, the acquisition process of the observations and  the process of the iterative estimation for the unknown initial state vector are the same as the first experiment. But the true initial value is $u_{0,j\Delta x}^{obs} = \sin {(j\Delta x\pi)^{}}$ $(j = 1,2,...,N)$. The value of the heat conduction coefficient $\sigma$ is 1. The time interval is [0, 0.1], and the time step and the space grid are $\Delta t = 0.001$ and $\Delta x = 0.25$, respectively. Additionally, the initial guess of the initial state vector is
${\emph{\textbf{u}}_0} = (2.0,2.0, \cdots ,2.0)$. To verify the effectiveness, the state variables from the second time step to the 7th time step are selected as the observation data in the numerical experiment.
\begin{figure}[b]
\subfigure[]
{\label{fig:6-a}
   \begin{minipage}{0.5\textwidth}
       \centering
      \includegraphics[width = 1.0\textwidth]{figures/parabolic/22.eps}
   \end{minipage}}
\subfigure[]
{\label{fig:6-b}
   \begin{minipage}{0.5\textwidth}
      \centering
       \includegraphics[width = 1.0\textwidth]{figures/parabolic/44.eps}
   \end{minipage}}
   \caption{\textbf{The change of initial state ${\emph{\textbf{u}}_0}$ with iteration number.} (a) Initial state $u_{0,2\Delta x}$; (b) Initial state $u_{0,4\Delta x}$.}
   \label{fig:6}
\end{figure}
\begin{figure}[t]
\subfigure[]
{\label{fig:7-a}
   \begin{minipage}{0.5\textwidth}
       \centering
      \includegraphics[width = 1.0\textwidth]{figures/parabolic/Costfunction.eps}
   \end{minipage}}
\subfigure[]
{\label{fig:7-b}
   \begin{minipage}{0.5\textwidth}
      \centering
      \includegraphics[width = 1.0\textwidth]{figures/parabolic/Gradientnorm.eps}
   \end{minipage}}
   \caption{\textbf{The change of the cost function $J(\emph{\textbf{u}})$ and gradient norm $\left\| {{\nabla _{{u}}}J} \right\|$ with iteration number.} (a) The cost function $J(\emph{\textbf{u}})$; (b) The gradient norm $\left\| {{\nabla _{{u}}}J} \right\|$.}
   \label{fig:7}
\end{figure}


\par Figs \ref{fig:6} and \ref{fig:7} present the experimental results of data assimilation
for the heat conduction equation without observation noise. Figs \ref{fig:6-a}
and \ref{fig:6-b} present the change of the value for unknown initial state
quantities ${u_{0,2\Delta x}}$ and ${u_{0,4\Delta x}}$ in the
iterative estimation process, respectively. It can be observed from
the figures that the iterative value converges to the true value, and
the other four points have similar results. Figs \ref{fig:7-a} and Fig \ref{fig:7-b} show the
change of the cost function $J(u)$ and the gradient norm $\left\| {{\nabla _u}J} \right\|$ with iteration number, respectively. It can be seen from the figure that the cost function achieves convergence after the 12th iteration. It is noteworthy that Figs \ref{fig:6} and \ref{fig:7} also show a spike caused by the same reason as the first experiment.
%\par \DIFaddbegin \DIFadd{ Table \ref{table2} shows the estimated value of the initial condition, the final value of the cost function and the iteration number for the heat conduction equation under different levels of observation noise, from which it can be observed that the value of the unknown initial state vector $\emph{\textbf{u}}$ is rounded to the 7th decimal place, which is very close to the true value.}\DIFaddend
The value of the unknown initial state vector $\emph{\textbf{u}}$ is rounded to the 7th decimal place. The results are shown in Table \ref{table2}, from which it can be observed that the estimated value is very close to the true value. By analysing the experimental results, the following conclusions are obtained: in the case of no background information and only using minimal observation information, the new method can accurately estimate the initial state of the heat conduction equation, and its estimation accuracy reaches $O(10^{-7})$, which basically can be used as true values. In addition, with increasing observation errors, the accuracy of data assimilation decreases, but the iterative estimation results still converge to the true value. When the standard deviation of observation errors is ${\sigma _o} = 0.2$, the data assimilation results are still close to the true value,which can be accurate to the first decimal place. Therefore, this experiment further verifies the effectiveness and the ability of removing noise in the observations of the new data assimilation method when working with high-dimensional models.

% Place tables after the first paragraph in which they are cited. THIRD FIGURE
\begin{table}[b]
\begin{adjustwidth}{-2.25in}{0in} % Comment out/remove adjustwidth environment if table fits in text column.
\centering
\caption{
{\bf The results of data assimilation for the heat conduction equation under different levels of observation noise (The iteration number is 12).}}
\begin{tabular}{|c|c|c|c|c|c|c|c|}
\hline
%\multicolumn{4}{|l|}{\bf Heading1} & \multicolumn{4}{|l|}{\bf Heading2}\\ \thickhline
{}& $u_{0,\Delta x}$
  & $u_{0,2\Delta x}$
  & $u_{0,3\Delta x}$
  & $u_{0,4\Delta x}$
  & $u_{0,5\Delta x}$
  & $u_{0,6\Delta x}$
  & $J$ \\ \hline

True value & 0.7071068 & 1.0000000 & 0.7071068 & -0.0000001	& -0.7071069 & -1.0000000 & $\backslash$ \\ \hline

${\sigma _o} = 0.0$ & 0.7071068	& 1.0000000	& 0.7071068	& -0.0000001 & -0.7071069 & -1.0000000 & 1.8{$\times$}$10^{-14}$ \\ \hline

${\sigma _o} = 0.1$ & 0.7313267	& 1.0253142	& 0.6961767	& -0.0277506 & -0.7024659 & -1.0014807 & 0.1361368  \\ \hline

${\sigma _o} = 0.2$ & 0.6891197 & 0.9900859	& 0.7204978	& -0.0339592 & -0.6830015 & -1.0387555 &	 0.6611682  \\ \hline

%${\sigma _o} = 0.0\]$ & cell2 row 3 & cell3 row 3 & cell4 row 3 & cell5 row 3 & cell6 row 3 & cell7 row 3 & cell8 row 3\\ \hline
\end{tabular}
%\begin{flushleft} Table notes Phasellus venenatis, tortor nec vestibulum mattis, massa tortor interdum felis, nec pellentesque metus tortor nec nisl. Ut ornare mauris tellus, vel dapibus arcu suscipit sed.
%\end{flushleft}
\label{table2}
\end{adjustwidth}
\end{table}

%PLOS does not support heading levels beyond the 3rd (no 4th level headings).
%\subsection*{\lorem\ and \ipsum\ Nunc blandit a tortor.}
%\subsubsection*{3rd Level Heading.}
%Maecenas convallis mauris sit amet sem ultrices gravida. Etiam eget sapien nibh. Sed ac ipsum eget enim

%\begin{enumerate}
%	\item{react}
%	\item{diffuse free particles}
%	\item{increment time by dt and go to 1}
%\end{enumerate}


%\subsection*{Sed ac quam id nisi malesuada congue.}

%Nulla mi mi, venenatis sed ipsum varius, volutpat euismod diam. Proin rutrum vel massa non gravida.

%\begin{itemize}
%	\item First bulleted item.
%	\item Second bulleted item.
%	\item Third bulleted item.
%\end{itemize}

%\section*{Discussion}
\section*{Conclusion}
To overcome the shortcomings of the gradient computation for
high-dimensional prediction models in variational data assimilation
when using the adjoint method, a new data assimilation method based on
dual number automatic differentiation is proposed. By using the
dual number automatic differentiation, the process of gradient
analysis is transformed to the computation of the cost function in
dual number space, which can obtain the value of the gradient vector
simply, efficiently and accurately. The important advantages are that
the coding of the adjoint model and the reverse integration are no
longer necessary and that the values of the cost function and its
corresponding gradient vector can be obtained simultaneously by only
one forward computation in dual number space. Compared to the direct difference method, the calculation precision is higher, because the new method is not affected by the truncation errors and the cancellation errors. Compared to the adjoint method, the computation cost  is less, because the new method not only does not need to develop the first order differential model, but also does not need to reverse integration of the adjoint equation. The results show that the new method can effectively estimate the initial conditions for high-dimensional numerical prediction models and is capable of removing noise. Therefore, the method proposed in this study is a new data assimilation method with strong adaptability.

However, because different optimization algorithms, such as Quasi-Newton method and conjugate gradient method (used in this paper), may have a slight influence on running time, iteration number and storage space, we will do more experiments to choose the most efficient optimization algorithms according to different cases in the future. Moreover, we expect that using more advanced optimization algoithms in this method can improve its efficiency. In addition, the data assimilation effects and advantages of this new method aiming at more high-dimensional and practical numerical prediction models will be carried out in the subsequent research work.

%CO\textsubscript{2} Maecenas convallis mauris sit amet sem ultrices gravida. Etiam eget sapien nibh. Sed ac ipsum eget enim egestas ullamcorper nec euismod ligula. Curabitur fringilla pulvinar lectus consectetur pellentesque. Quisque augue sem, tincidunt sit amet feugiat eget, ullamcorper sed velit.
\section*{Author Contributions}
\begin{spacing}{0.5}
\end{spacing}
\begin{spacing}{1.6}
\footnotesize \textbf{Conceptualization: GW QXC JS.  \newline
Formal analysis: GW XC JS.  \newline
Funding acquisition: QXC XL. \newline
Investigation: GW XC HW. \newline
Resources: GW QXC HW. \newline
Software: GW QXC HW. \newline
Visualization: GW XC HW.   \newline
Writing original draft: GW JS HW.  \newline
Writing-review \& editing: GW XL HW.}
\begin{spacing}{0.3}
\end{spacing}
\end{spacing}
\linespread{0.1}

%\section*{Supporting Information}

% Include only the SI item label in the paragraph heading. Use the \nameref{label} command to cite SI items in the text.
%\paragraph*{S1 Fig.}
%\label{S1_Fig}
%{\bf Bold the title sentence.} Add descriptive text after the title of the item (optional).

%\paragraph*{S2 Fig.}
%\label{S2_Fig}
%{\bf Lorem Ipsum.} Maecenas convallis mauris sit amet sem ultrices gravida. Etiam eget sapien nibh. Sed ac ipsum eget enim egestas ullamcorper nec euismod ligula. Curabitur fringilla pulvinar lectus consectetur pellentesque.

%\paragraph*{S1 File.}
%\label{S1_File}
%{\bf Lorem Ipsum.}  Maecenas convallis mauris sit amet sem ultrices gravida. Etiam eget sapien nibh. Sed ac ipsum eget enim egestas ullamcorper nec euismod ligula. Curabitur fringilla pulvinar lectus consectetur pellentesque.

%\paragraph*{S1 Video.}
%\label{S1_Video}
%{\bf Lorem Ipsum.}  Maecenas convallis mauris sit amet sem ultrices gravida. Etiam eget sapien nibh. Sed ac ipsum eget enim egestas ullamcorper nec euismod ligula. Curabitur fringilla pulvinar lectus consectetur pellentesque.

%\paragraph*{S1 Appendix.}
%\label{S1_Appendix}
%{\bf Lorem Ipsum.} Maecenas convallis mauris sit amet sem ultrices gravida. Etiam eget sapien nibh. Sed ac ipsum eget enim egestas ullamcorper nec euismod ligula. Curabitur fringilla pulvinar lectus consectetur pellentesque.

%\paragraph*{S1 Table.}
%\label{S1_Table}
%{\bf Lorem Ipsum.} Maecenas convallis mauris sit amet sem ultrices gravida. Etiam eget sapien nibh. Sed ac ipsum eget enim egestas ullamcorper nec euismod ligula. Curabitur fringilla pulvinar lectus consectetur pellentesque.

\nolinenumbers

% Either type in your references using
% \begin{thebibliography}{}
% \bibitem{}
% Text
% \end{thebibliography}
%
% or
%
% Compile your BiBTeX database using our plos2015.bst
% style file and paste the contents of your .bbl file
% here.
%
\begin{thebibliography}{10}

\bibitem{bib1}
Guan YH, Zhou GQ, Lu WS, Chen JP.
\newblock {Theory development and application of data assimilation methods}.
\newblock {Meteorology and Disaster Reduction Research}. 2007;30(4):938--950. doi: 10.3969/j.issn.1007-9033.2007.04.001

\bibitem{bib2}
Li H, Xu JP.
\newblock {Development of data assimilation and its application in ocean science}.
\newblock {Marine Science Bulletin}. 2011;30(4):463-472. doi: 10.3969/j.issn.1001-6392.2011.04.018

\bibitem{bib3}
Zhu GF.
\newblock {Understanding of the fundamental concept of atmospheric data assimilation}.
\newblock {Meteorological Monthly}. 2015;41(4):456-463. doi: 10.7519/j.issn.1000-0526.2015.04.008

\bibitem{bib4}
She ZQ, Tang YM, Gao YQ.
\newblock {The theoretical framework of the ensemble-based data assimilation method and its prospect in oceanic data assimilation}.
\newblock {Haiyang Xuebao}. 2016;0(3):1-14. doi: 10.3969/j.issn.0253-4193.2016.03.001

\bibitem{bib5}
Evensen G.
\newblock {Sequential data assimilation with a nonlinear quasi-geostrophic model using Monte Carlo methods to forecast error statistics}.
\newblock {Journal of Geophysical Research Atmospheres}. 1994;99(C5):10143-10162. doi: 10.1029/94JC00572

\bibitem{bib6}
Thepaut JN, Courtier P.
\newblock {Four-dimensional data assimilation using the adjoint of a multiple primitive-equation mode}.
\newblock {Quarterly Journal of the Royal Meteorological Society}. 1991;117(502):1225-1254. doi: 10.1002/qj.49711750206

\bibitem{bib7}
Rabier F, Mahfouf JF, Jarvinen H, Klinker E, Simmons A.
\newblock {The ECMWF operational implementation of four-dimensional variational assimilation. II: Experimental results with improved physics}.
\newblock {Quarterly Journal of the Royal Meteorological Society}. 2000;126(564):1171-1190 doi:10.1002/qj.49712656416

\bibitem{bib8}
Cao XQ, Huang SX, Du Hd.
\newblock {The new method of modeling horizontal error functions in variational assimilation with orthogonal wavelet}.
\newblock {Acta Physica Sinica}. 2008;57(3):1984-1989. doi: 10.3321/j.issn:1000-3290.2008.03.115

\bibitem{bib9}
Cao XQ, Song JQ, Zhang WM, Zhao YL, Liu BN.
\newblock {A new data assimilation method using complex-variable differentiation}.
\newblock {Acta Physica Sinica}. 2013;62(17):170504-170504. doi: 10.7498/aps.62.170504

\bibitem{bib10}
Zhang WM, Cao XQ, Song JQ.
\newblock {Design and implementation of four-dimensional variational data assimilation system constrained by the global spectral model}.
\newblock {Acta Physica Sinica}. 2012;61(24):249202-249202. doi: 10.7498/aps.61.249202.

\bibitem{bib11}
Giering R, Kaminski T.
\newblock {Recipes for adjoint code construction}.
\newblock {ACM Transactions on Mathematical Software}. 1998;24(4):437-474. doi: 10.1145/293686.293695

\bibitem{bib12}
Cheng Q, Zhang HB, Wang B.
\newblock {Algorithms of automatic differentiation}.
\newblock {Mathematical Numerica Sinica}. 2009;31(1):15-36. doi: 10.3321/j.issn:0254-7791.2009.01.002

\bibitem{bib13}
Lyness JN; Moler CB.
\newblock {Numerical differentiation of analytic functions}.
\newblock {SIAM Journal on Numerical Analysis}. 1967;4(2):202-210. doi: 10.1137/0704019

\bibitem{bib14}
Cao XQ, Song JQ, Zhang WM, Zhao YL, Liu BN.
\newblock {A new data assimilation method using complex-variable differentiation}.
\newblock {Acta Physica Sinica}. 2013;62(17):170504-170504. doi: 10.7498/aps.62.170504

\bibitem{bib15}
Cao XQ, Huang QB, Liu BN, Zhu MB, Yu Y.
\newblock {A new data assimilation method based on dual-number theory}.
\newblock {Acta Physica Sinica}. 2015;64(13):8-19. doi: 10.7498/aps.64.130502

\bibitem{bib16}
He JH; Lee EWM.
\newblock {A constrained variational principle for heat conduction}.
\newblock {Physics Letters A}. 2009;373(31):2614-2615. doi: 10.1016/j.physleta.2009.05.039

\bibitem{bib17}
He JH; Wu XH.
\newblock {Variational iteration method: New development and applications}.
\newblock {Computers \& Mathematics with Applications}. 2007;54(7-8):881-894. doi: 10.1016/j.camwa.2006.12.083

\bibitem{bib18}
Brodsky V; Shoham M.
\newblock {Dual numbers representation of rigid body dynamics}.
\newblock {Mechanism \& Machine Theory}. 1999;34(5):693-718. doi: 10.1016/S0094-114X(98)00049-4

\bibitem{bib19}
Wang JY, Liang HC, Sun ZW.
\newblock {Dual number-based relative coupled dynamics control}.
\newblock {Journal of Astronautics}. 2010;31(7):1711-1717. doi: 10.3873/j.issn.1000-1328.2010.07.003

\bibitem{bib20}
Spall RE; Yu W.
\newblock {Imbedded dual-number automatic differentiation for Computational Fluid Dynamics sensitivity analysis}.
\newblock {Journal of Fluids Engineering}. 2012;135(1):279-284. doi: 10.1115/1.4023074

\bibitem{bib21}
Yu W; Blair M.
\newblock {DNAD, a simple tool for automatic differentiation of Fortran codes using dual numbers}.
\newblock {Computer Physics Communications}. 2013;184(5):1446-1452. doi: 10.1016/j.cpc.2012.12.025

\bibitem{bib22}
Yang XZ, Zhang H, Lu P, Ji ZZ.
\newblock {Stability analysis for difference schemes of nonlinear advection equations}.
\newblock {Journal of China Electric Power University}. 1999;26(4):84-89.

\bibitem{bib23}
Zhou BB.
\newblock {A kind of explicit finite difference schemes with better stability for advective equations}.
\newblock {Scientia Atmospherica Sinica}. 1995;19(2):252-256. doi: 10.3878/j.issn.1006-9895.1995.02.15

\bibitem{bib24}
Isakov V; Kindermann S.
\newblock {Identification of the diffusion coefficient in a one-dimensional parabolic equation}.
\newblock {Inverse Problems}. 2000;16(3):665-68010. doi: 1088/0266-5611/16/3/309

\end{thebibliography}

\end{document}
